# Supplementary material for: N′-[(5-Methyl-3-oxo-2-phenyl-2,3-dihydro-1H-pyrazol-4-yl)(thio­phen-2-yl)methyl­idene]benzohydrazide
Source: Acta Crystallogr Sect E Struct Rep Online. 2012 Apr 13;68(Pt 5):o1368–9. doi: 10.1107/S1600536812014821 (PMC3344500; doi:10.1107/S1600536812014821)
Supplement: Supplementary file 1 [file e-68-o1368-sup1.cif]

##############################################################################
#                                                                            #
# This CIF contains the data in a paper accepted for publication in          #
# Acta Crystallographica Section E. It conforms to the requirements of       #
# Notes for Authors for Acta Crystallographica Section E, and has been       #
# peer reviewed under the auspices of the IUCr Commission on Journals.       #
#                                                                            #
# Full details of the Crystallographic Information File format               #
# are given in the paper "The Crystallographic Information File (CIF):       #
# a New Standard Archive File for Crystallography" by S. R. Hall, F. H.      #
# Allen and I. D. Brown [Acta Cryst. (1991), A47, 655-685].                  #
#                                                                            #
# The current version of the core CIF dictionary is obtainable from          #
# ftp://ftp.iucr.org/pub/cif_core.dic.                                       #
#                                                                            #
# Software is freely available for graphical display of the structure(s)     #
# in this CIF. For information consult the CIF software page                 #
# http://www.iucr.org/resources/cif/software.                                #
#                                                                            #
# This file may be used for bona fide research purposes within the           #
# scientific community so long as proper attribution is given to the journal # 
# article from which it was obtained.                                        #
#                                                                            #
##############################################################################
data_I
_audit_creation_method     SHELXL-97
_chemical_name_systematic
;
<i>N</i>'-[(5-Methyl-3-oxo-2-phenyl-2,3-dihydro-1<i>H</i>-pyrazol-4-
yl)(thiophen-2-yl)methylidene]benzohydrazide
;
_chemical_name_common     ?
_chemical_formula_moiety     'C22 H18 N4 O2 S'
_chemical_formula_sum     'C22 H18 N4 O2 S'
_chemical_formula_iupac     'C22 H18 N4 O2 S'
_chemical_formula_weight     402.46
_chemical_melting_point     ?
_symmetry_cell_setting     orthorhombic
_symmetry_space_group_name_H-M     'P 21 21 21'
_symmetry_space_group_name_Hall     'P 2ac 2ab'
loop_
    _symmetry_equiv_pos_as_xyz
    'x, y, z'
    '-x+1/2, -y, z+1/2'
    '-x, y+1/2, -z+1/2'
    'x+1/2, -y+1/2, -z'
_cell_length_a     13.562(5)
_cell_length_b     16.729(6)
_cell_length_c     17.258(6)
_cell_angle_alpha     90.00
_cell_angle_beta     90.00
_cell_angle_gamma     90.00
_cell_volume     3916(2)
_cell_formula_units_Z     8
_cell_measurement_reflns_used     14107
_cell_measurement_theta_min     1.7
_cell_measurement_theta_max     27.9
_cell_measurement_temperature     113(2)
_exptl_crystal_description     Prism
_exptl_crystal_colour     colourless
_exptl_crystal_size_max     0.20
_exptl_crystal_size_mid     0.18
_exptl_crystal_size_min     0.12
_exptl_crystal_density_diffrn     1.365
_exptl_crystal_density_meas     ?
_exptl_crystal_density_method     'not measured'
_exptl_crystal_F_000     1680
_exptl_absorpt_coefficient_mu     0.192
_exptl_absorpt_correction_type     multi-scan
_exptl_absorpt_process_details     '(CrystalClear; Rigaku, 2008)'
_exptl_absorpt_correction_T_min     0.9626
_exptl_absorpt_correction_T_max     0.9773
_exptl_special_details     ?
_diffrn_ambient_temperature     113(2)
_diffrn_radiation_type     MoK\a
_diffrn_radiation_wavelength     0.71073
_diffrn_radiation_source     'fine-focus sealed tube'
_diffrn_radiation_monochromator     graphite
_diffrn_measurement_device_type     'Rigaku Saturn724 CCD'
_diffrn_measurement_method     '\w and \f scans'
_diffrn_detector_area_resol_mean     14.22
_diffrn_reflns_number     41426
_diffrn_reflns_av_R_equivalents     0.0824
_diffrn_reflns_av_sigmaI/netI     0.0853
_diffrn_reflns_theta_min     1.70
_diffrn_reflns_theta_max     27.88
_diffrn_reflns_theta_full     27.88
_diffrn_measured_fraction_theta_max     0.995
_diffrn_measured_fraction_theta_full     0.995
_diffrn_reflns_limit_h_min     -17
_diffrn_reflns_limit_h_max     17
_diffrn_reflns_limit_k_min     -22
_diffrn_reflns_limit_k_max     22
_diffrn_reflns_limit_l_min     -22
_diffrn_reflns_limit_l_max     22
_diffrn_standards_number     0
_diffrn_standards_interval_count     0
_diffrn_standards_interval_time     0
_diffrn_standards_decay_%     0
_refine_special_details
;
Refinement of <i>F</i>^2^ against ALL reflections. The weighted <i>R</i>-factor
<i>wR</i> and goodness of fit <i>S</i> are based on <i>F</i>^2^, conventional
<i>R</i>-factors <i>R</i> are based on <i>F</i>, with <i>F</i> set to zero for
negative <i>F</i>^2^. The threshold expression of <i>F</i>^2^ >
\s(<i>F</i>^2^) is used only for calculating <i>R</i>-factors(gt) <i>etc</i>.
and is not relevant to the choice of reflections for refinement.
<i>R</i>-factors based on <i>F</i>^2^ are statistically about twice as large
as those based on <i>F</i>, and <i>R</i>- factors based on ALL data will be
even larger.
;
_reflns_number_total     9266
_reflns_number_gt     7812
_reflns_threshold_expression     I>2sigma(I)
_refine_ls_structure_factor_coef     Fsqd
_refine_ls_matrix_type     full
_refine_ls_R_factor_all     0.0647
_refine_ls_R_factor_gt     0.0497
_refine_ls_wR_factor_gt     0.0939
_refine_ls_wR_factor_ref     0.1030
_refine_ls_goodness_of_fit_ref     0.999
_refine_ls_restrained_S_all     1.001
_refine_ls_number_reflns     9266
_refine_ls_number_parameters     541
_refine_ls_number_restraints     7
_refine_ls_hydrogen_treatment     mixed
_refine_ls_weighting_scheme     calc
_refine_ls_weighting_details
         'calc w=1/[\s^2^(Fo^2^)+(0.0431P)^2^+0.0000P] where P=(Fo^2^+2Fc^2^)/3'
_atom_sites_solution_hydrogens     geom
_atom_sites_solution_primary     direct
_atom_sites_solution_secondary     difmap
_refine_ls_shift/su_max     0.000
_refine_ls_shift/su_mean     0.000
_refine_diff_density_max     0.533
_refine_diff_density_min     -0.570
_refine_ls_extinction_method     none
_refine_ls_extinction_coef     ?
_refine_ls_abs_structure_details     'Flack (1983), 4123 Friedel pairs'
_refine_ls_abs_structure_Flack     -0.01(6)
loop_
    _atom_type_symbol
    _atom_type_description
    _atom_type_scat_dispersion_real
    _atom_type_scat_dispersion_imag
    _atom_type_scat_source
    'C' 'C' 0.0033 0.0016
                         'International Tables Vol C Tables 4.2.6.8 and 6.1.1.4'
    'H' 'H' 0.0000 0.0000
                         'International Tables Vol C Tables 4.2.6.8 and 6.1.1.4'
    'N' 'N' 0.0061 0.0033
                         'International Tables Vol C Tables 4.2.6.8 and 6.1.1.4'
    'O' 'O' 0.0106 0.0060
                         'International Tables Vol C Tables 4.2.6.8 and 6.1.1.4'
    'S' 'S' 0.1246 0.1234
                         'International Tables Vol C Tables 4.2.6.8 and 6.1.1.4'
_computing_data_collection     'CrystalClear (Rigaku, 2008)'
_computing_cell_refinement     'CrystalClear (Rigaku, 2008)'
_computing_data_reduction     'CrystalClear (Rigaku, 2008)'
_computing_structure_solution     'SHELXS97 (Sheldrick, 2008)'
_computing_structure_refinement     'SHELXL97 (Sheldrick, 2008)'
_computing_molecular_graphics     'SHELXTL (Sheldrick, 2008)'
_computing_publication_material     'CrystalStructure (Rigaku, 2008)'
loop_
    _atom_site_type_symbol
    _atom_site_label
    _atom_site_fract_x
    _atom_site_fract_y
    _atom_site_fract_z
    _atom_site_U_iso_or_equiv
    _atom_site_adp_type
    _atom_site_calc_flag
    _atom_site_refinement_flags
    _atom_site_occupancy
    _atom_site_symmetry_multiplicity
    _atom_site_disorder_assembly
    _atom_site_disorder_group
    S S1 -0.03830(5) 0.71956(4) 1.11387(4) 0.02597(15) Uani d . 1 1 . .
    O O1 0.32273(11) 0.58102(9) 0.99164(10) 0.0192(4) Uani d . 1 1 . .
    O O2 0.00489(12) 0.62704(10) 0.85706(10) 0.0225(4) Uani d . 1 1 . .
    N N1 0.41739(14) 0.68241(10) 1.04849(11) 0.0162(4) Uani d . 1 1 . .
    N N2 0.39591(14) 0.75401(11) 1.08442(12) 0.0179(4) Uani d D 1 1 . .
    N N3 0.09446(14) 0.65442(11) 0.99061(11) 0.0175(4) Uani d . 1 1 . .
    N N4 0.14777(14) 0.63005(11) 0.92562(11) 0.0167(4) Uani d D 1 1 . .
    C C1 0.51201(16) 0.64760(13) 1.05797(13) 0.0162(5) Uani d . 1 1 . .
    C C2 0.53891(17) 0.58191(13) 1.01313(14) 0.0208(5) Uani d . 1 1 . .
    H H2 0.4952 0.5606 0.9754 0.025 Uiso calc R 1 1 . .
    C C3 0.63134(17) 0.54841(14) 1.02498(15) 0.0235(5) Uani d . 1 1 . .
    H H3 0.6501 0.5028 0.9957 0.028 Uiso calc R 1 1 . .
    C C4 0.69714(18) 0.57982(15) 1.07857(16) 0.0259(6) Uani d . 1 1 . .
    H H4 0.7604 0.5564 1.0851 0.031 Uiso calc R 1 1 . .
    C C5 0.67008(18) 0.64501(15) 1.12212(15) 0.0262(6) Uani d . 1 1 . .
    H H5 0.7150 0.6671 1.1585 0.031 Uiso calc R 1 1 . .
    C C6 0.57672(17) 0.67876(13) 1.11298(15) 0.0210(5) Uani d . 1 1 . .
    H H6 0.5573 0.7228 1.1442 0.025 Uiso calc R 1 1 . .
    C C7 0.32789(16) 0.64663(13) 1.02580(13) 0.0147(5) Uani d . 1 1 . .
    C C8 0.25253(16) 0.70038(13) 1.05077(13) 0.0153(5) Uani d . 1 1 . .
    C C9 0.29774(16) 0.76560(13) 1.08431(13) 0.0160(5) Uani d . 1 1 . .
    C C11 0.14507(17) 0.68506(13) 1.04734(13) 0.0152(5) Uani d . 1 1 . .
    C C12 0.08755(17) 0.70277(13) 1.11724(14) 0.0182(5) Uani d . 1 1 . .
    C C13 0.12018(18) 0.70293(14) 1.19226(14) 0.0214(5) Uani d . 1 1 . .
    H H13 0.1870 0.6940 1.2063 0.026 Uiso calc R 1 1 . .
    C C14 0.04498(19) 0.71769(15) 1.24670(14) 0.0257(6) Uani d . 1 1 . .
    H H14 0.0558 0.7200 1.3010 0.031 Uiso calc R 1 1 . .
    C C15 -0.0450(2) 0.72826(15) 1.21298(15) 0.0268(6) Uani d . 1 1 . .
    H H15 -0.1040 0.7391 1.2408 0.032 Uiso calc R 1 1 . .
    C C16 0.09352(17) 0.61021(13) 0.86222(13) 0.0165(5) Uani d . 1 1 . .
    C C17 0.14549(18) 0.56975(13) 0.79726(13) 0.0174(5) Uani d . 1 1 . .
    C C18 0.24761(19) 0.57110(17) 0.78695(15) 0.0288(6) Uani d . 1 1 . .
    H H18 0.2883 0.5976 0.8237 0.035 Uiso calc R 1 1 . .
    C C19 0.28974(19) 0.53406(18) 0.72339(17) 0.0339(7) Uani d . 1 1 . .
    H H19 0.3592 0.5360 0.7165 0.041 Uiso calc R 1 1 . .
    C C20 0.23189(19) 0.49425(16) 0.66971(15) 0.0268(6) Uani d . 1 1 . .
    H H20 0.2611 0.4686 0.6263 0.032 Uiso calc R 1 1 . .
    C C21 0.1307(2) 0.49244(16) 0.68048(16) 0.0310(6) Uani d . 1 1 . .
    H H21 0.0902 0.4651 0.6442 0.037 Uiso calc R 1 1 . .
    C C22 0.08813(19) 0.52985(15) 0.74315(16) 0.0274(6) Uani d . 1 1 . .
    H H22 0.0186 0.5283 0.7494 0.033 Uiso calc R 1 1 . .
    S S2 -0.09874(5) 0.34519(4) 0.00961(4) 0.03026(16) Uani d U 1 1 . .
    O O3 0.24984(11) 0.24796(9) 0.17686(9) 0.0199(4) Uani d . 1 1 . .
    O O4 -0.02713(12) 0.08734(9) 0.08119(10) 0.0208(4) Uani d . 1 1 . .
    N N5 0.35661(14) 0.31492(11) 0.09300(11) 0.0186(4) Uani d . 1 1 . .
    N N6 0.34621(14) 0.35697(11) 0.02458(12) 0.0182(4) Uani d D 1 1 . .
    N N7 0.04294(14) 0.23573(11) 0.07448(11) 0.0181(4) Uani d . 1 1 . .
    N N8 0.10040(14) 0.17233(11) 0.10211(12) 0.0170(4) Uani d D 1 1 . .
    C C10 0.25968(17) 0.84234(14) 1.11489(15) 0.0212(5) Uani d . 1 1 . .
    H H10A 0.2638 0.8422 1.1716 0.032 Uiso calc R 1 1 . .
    H H10B 0.1908 0.8491 1.0990 0.032 Uiso calc R 1 1 . .
    H H10C 0.2992 0.8865 1.0943 0.032 Uiso calc R 1 1 . .
    C C23 0.45209(16) 0.30388(13) 0.12491(13) 0.0179(5) Uani d . 1 1 . .
    C C24 0.46974(18) 0.24164(14) 0.17687(15) 0.0227(5) Uani d . 1 1 . .
    H H24 0.4177 0.2074 0.1929 0.027 Uiso calc R 1 1 . .
    C C25 0.56520(18) 0.23076(15) 0.20470(15) 0.0255(6) Uani d . 1 1 . .
    H H25 0.5777 0.1892 0.2409 0.031 Uiso calc R 1 1 . .
    C C26 0.64183(19) 0.27877(17) 0.18090(16) 0.0295(6) Uani d . 1 1 . .
    H H26 0.7068 0.2698 0.1995 0.035 Uiso calc R 1 1 . .
    C C27 0.62270(18) 0.34085(17) 0.12900(16) 0.0305(6) Uani d . 1 1 . .
    H H27 0.6751 0.3740 0.1117 0.037 Uiso calc R 1 1 . .
    C C28 0.52799(18) 0.35436(15) 0.10266(15) 0.0243(5) Uani d . 1 1 . .
    H H28 0.5149 0.3983 0.0693 0.029 Uiso calc R 1 1 . .
    C C29 0.26401(16) 0.28772(13) 0.11669(13) 0.0157(5) Uani d . 1 1 . .
    C C30 0.19616(16) 0.31593(12) 0.05886(13) 0.0159(5) Uani d . 1 1 . .
    C C31 0.25075(16) 0.35685(13) 0.00345(14) 0.0177(5) Uani d . 1 1 . .
    C C32 0.22506(18) 0.39519(15) -0.07270(14) 0.0233(5) Uani d . 1 1 . .
    H H32A 0.2275 0.4535 -0.0673 0.035 Uiso calc R 1 1 . .
    H H32B 0.1585 0.3789 -0.0882 0.035 Uiso calc R 1 1 . .
    H H32C 0.2724 0.3782 -0.1123 0.035 Uiso calc R 1 1 . .
    C C33 0.08897(16) 0.30131(13) 0.05762(13) 0.0154(5) Uani d . 1 1 . .
    C C34 0.02208(17) 0.36645(14) 0.03500(14) 0.0193(5) Uani d U 1 1 . .
    C C35 0.04202(17) 0.45161(14) 0.03426(14) 0.0204(5) Uani d U 1 1 . .
    H H35 0.1023 0.4764 0.0488 0.025 Uiso calc R 1 1 . .
    C C36 -0.04525(18) 0.49200(14) 0.00765(16) 0.0265(6) Uani d U 1 1 . .
    H H36 -0.0479 0.5483 0.0006 0.032 Uiso calc R 1 1 . .
    C C37 -0.12364(18) 0.44355(15) -0.00669(17) 0.0288(6) Uani d . 1 1 . .
    H H37 -0.1859 0.4626 -0.0240 0.035 Uiso calc R 1 1 . .
    C C38 0.05203(17) 0.10249(13) 0.11298(14) 0.0174(5) Uani d . 1 1 . .
    C C39 0.09756(17) 0.04402(13) 0.16751(14) 0.0180(5) Uani d . 1 1 . .
    C C40 0.19398(18) 0.04933(14) 0.19578(15) 0.0222(5) Uani d . 1 1 . .
    H H40 0.2371 0.0898 0.1772 0.027 Uiso calc R 1 1 . .
    C C41 0.22648(19) -0.00513(16) 0.25131(16) 0.0270(6) Uani d . 1 1 . .
    H H41 0.2924 -0.0025 0.2699 0.032 Uiso calc R 1 1 . .
    C C42 0.1631(2) -0.06279(15) 0.27940(15) 0.0278(6) Uani d . 1 1 . .
    H H42 0.1849 -0.0985 0.3186 0.033 Uiso calc R 1 1 . .
    C C43 0.06866(19) -0.06888(15) 0.25105(16) 0.0274(6) Uani d . 1 1 . .
    H H43 0.0257 -0.1090 0.2705 0.033 Uiso calc R 1 1 . .
    C C44 0.03588(19) -0.01664(14) 0.19422(15) 0.0241(5) Uani d . 1 1 . .
    H H44 -0.0286 -0.0222 0.1735 0.029 Uiso calc R 1 1 . .
    H H2A 0.4390(14) 0.7935(11) 1.0964(15) 0.025(7) Uiso d D 1 1 . .
    H H4A 0.2090(9) 0.6092(13) 0.9308(14) 0.016(6) Uiso d D 1 1 . .
    H H6A 0.3952(14) 0.3734(15) -0.0057(13) 0.034(8) Uiso d D 1 1 . .
    H H8A 0.1528(13) 0.1844(15) 0.1327(13) 0.033(8) Uiso d D 1 1 . .
loop_
    _atom_site_aniso_label
    _atom_site_aniso_U_11
    _atom_site_aniso_U_22
    _atom_site_aniso_U_33
    _atom_site_aniso_U_12
    _atom_site_aniso_U_13
    _atom_site_aniso_U_23
    S1 0.0178(3) 0.0374(4) 0.0227(3) 0.0044(3) 0.0035(3) 0.0032(3)
    O1 0.0183(9) 0.0169(8) 0.0223(9) 0.0009(6) -0.0017(7) -0.0046(7)
    O2 0.0187(9) 0.0254(9) 0.0235(9) 0.0047(7) -0.0045(7) -0.0060(8)
    N1 0.0163(10) 0.0123(8) 0.0199(10) 0.0008(8) 0.0008(8) -0.0044(8)
    N2 0.0185(11) 0.0148(9) 0.0203(10) -0.0024(8) 0.0002(9) -0.0049(8)
    N3 0.0179(10) 0.0175(9) 0.0170(10) 0.0030(8) -0.0001(9) -0.0010(8)
    N4 0.0147(11) 0.0190(10) 0.0163(10) 0.0014(8) -0.0006(9) -0.0033(8)
    C1 0.0124(12) 0.0166(11) 0.0198(11) -0.0010(9) 0.0032(9) 0.0032(10)
    C2 0.0197(13) 0.0227(12) 0.0199(12) -0.0014(10) 0.0041(11) -0.0022(10)
    C3 0.0204(13) 0.0234(12) 0.0267(13) 0.0013(10) 0.0043(11) -0.0017(11)
    C4 0.0186(13) 0.0299(13) 0.0291(14) 0.0069(11) -0.0022(11) 0.0032(12)
    C5 0.0221(14) 0.0294(13) 0.0272(14) -0.0005(11) -0.0046(11) 0.0003(12)
    C6 0.0235(13) 0.0187(11) 0.0207(12) 0.0003(10) 0.0000(11) 0.0009(10)
    C7 0.0163(12) 0.0151(10) 0.0126(10) -0.0019(9) -0.0014(9) 0.0019(9)
    C8 0.0135(11) 0.0172(11) 0.0152(11) -0.0008(9) 0.0011(9) 0.0008(9)
    C9 0.0156(12) 0.0168(11) 0.0157(11) 0.0013(9) -0.0006(9) 0.0009(9)
    C11 0.0182(12) 0.0138(10) 0.0137(11) 0.0019(9) 0.0004(10) 0.0006(9)
    C12 0.0170(12) 0.0181(11) 0.0194(12) 0.0004(10) 0.0009(10) -0.0032(10)
    C13 0.0202(13) 0.0234(12) 0.0208(12) -0.0058(10) 0.0013(10) 0.0006(10)
    C14 0.0313(15) 0.0274(13) 0.0183(12) -0.0060(12) 0.0039(12) -0.0003(11)
    C15 0.0261(14) 0.0308(14) 0.0234(13) 0.0014(12) 0.0087(12) 0.0033(11)
    C16 0.0176(13) 0.0130(10) 0.0188(12) -0.0009(10) -0.0035(10) -0.0007(9)
    C17 0.0234(13) 0.0138(10) 0.0149(11) 0.0021(10) -0.0025(10) -0.0005(9)
    C18 0.0211(14) 0.0414(16) 0.0237(13) -0.0044(12) -0.0027(11) -0.0102(12)
    C19 0.0189(14) 0.0537(18) 0.0292(15) 0.0023(13) 0.0019(12) -0.0114(14)
    C20 0.0335(16) 0.0269(13) 0.0198(12) 0.0041(12) 0.0040(12) -0.0064(11)
    C21 0.0347(16) 0.0319(14) 0.0264(14) -0.0033(12) -0.0041(12) -0.0153(12)
    C22 0.0196(13) 0.0320(14) 0.0307(14) -0.0008(11) -0.0020(12) -0.0090(12)
    S2 0.0233(3) 0.0276(3) 0.0399(4) 0.0031(3) -0.0033(3) -0.0053(3)
    O3 0.0203(9) 0.0225(8) 0.0168(8) -0.0038(7) -0.0004(7) 0.0045(7)
    O4 0.0210(9) 0.0189(8) 0.0225(9) -0.0014(7) -0.0076(8) 0.0038(7)
    N5 0.0202(11) 0.0189(9) 0.0167(10) -0.0020(8) -0.0001(8) 0.0041(8)
    N6 0.0176(11) 0.0201(10) 0.0169(10) -0.0022(9) 0.0010(9) 0.0053(8)
    N7 0.0186(10) 0.0165(9) 0.0192(10) 0.0018(8) -0.0001(9) 0.0019(8)
    N8 0.0126(10) 0.0172(9) 0.0212(11) -0.0002(8) -0.0031(9) 0.0035(8)
    C10 0.0185(12) 0.0201(11) 0.0249(12) 0.0003(10) 0.0010(11) -0.0033(11)
    C23 0.0139(12) 0.0217(11) 0.0182(12) -0.0012(9) -0.0004(10) -0.0033(10)
    C24 0.0213(13) 0.0241(12) 0.0226(12) -0.0017(10) 0.0007(11) 0.0024(11)
    C25 0.0263(14) 0.0270(13) 0.0233(13) 0.0031(11) -0.0037(11) 0.0013(11)
    C26 0.0165(13) 0.0416(15) 0.0304(15) 0.0012(12) -0.0085(12) -0.0003(13)
    C27 0.0222(14) 0.0385(15) 0.0307(15) -0.0127(12) -0.0042(11) 0.0062(13)
    C28 0.0232(13) 0.0266(13) 0.0230(12) -0.0040(11) -0.0049(11) 0.0036(11)
    C29 0.0142(12) 0.0161(10) 0.0167(11) -0.0007(9) 0.0030(10) -0.0009(10)
    C30 0.0172(12) 0.0141(10) 0.0162(11) 0.0005(9) 0.0012(10) 0.0022(9)
    C31 0.0164(12) 0.0158(10) 0.0209(12) 0.0009(9) -0.0002(10) 0.0002(10)
    C32 0.0222(13) 0.0273(13) 0.0204(13) 0.0001(11) -0.0005(11) 0.0072(11)
    C33 0.0143(12) 0.0175(11) 0.0145(11) -0.0010(9) 0.0019(10) -0.0001(9)
    C34 0.0186(9) 0.0220(10) 0.0173(11) 0.0011(9) 0.0032(9) -0.0003(10)
    C35 0.0136(11) 0.0227(10) 0.0250(12) 0.0090(9) 0.0097(10) 0.0138(10)
    C36 0.0225(12) 0.0204(12) 0.0368(15) 0.0061(10) -0.0032(12) 0.0042(12)
    C37 0.0252(14) 0.0256(13) 0.0355(16) 0.0087(11) -0.0043(12) -0.0011(12)
    C38 0.0157(12) 0.0181(11) 0.0184(11) 0.0018(9) 0.0006(10) 0.0002(10)
    C39 0.0199(12) 0.0175(11) 0.0166(11) 0.0020(10) -0.0022(10) 0.0006(9)
    C40 0.0221(13) 0.0198(12) 0.0248(13) 0.0043(10) -0.0035(11) -0.0014(10)
    C41 0.0271(15) 0.0270(13) 0.0270(14) 0.0078(12) -0.0116(12) -0.0071(12)
    C42 0.0383(16) 0.0216(12) 0.0235(13) 0.0111(12) -0.0032(12) 0.0022(11)
    C43 0.0300(15) 0.0218(12) 0.0305(15) 0.0063(11) 0.0045(12) 0.0092(11)
    C44 0.0250(14) 0.0220(12) 0.0252(13) 0.0041(11) -0.0011(12) 0.0039(11)
_geom_special_details
;
All e.s.d.'s (except the e.s.d. in the dihedral angle between two l.s. planes)
are estimated using the full covariance matrix. The cell e.s.d.'s are taken
into account individually in the estimation of e.s.d.'s in distances, angles
and torsion angles; correlations between e.s.d.'s in cell parameters are only
used when they are defined by crystal symmetry. An approximate (isotropic)
treatment of cell e.s.d.'s is used for estimating e.s.d.'s involving l.s.
planes.
;
loop_
    _geom_bond_atom_site_label_1
    _geom_bond_atom_site_label_2
    _geom_bond_site_symmetry_2
    _geom_bond_distance
    _geom_bond_publ_flag
    S1 C15 . 1.719(3) ?
    S1 C12 . 1.731(2) ?
    O1 C7 . 1.248(3) ?
    O2 C16 . 1.238(3) ?
    N1 N2 . 1.380(2) ?
    N1 C7 . 1.409(3) ?
    N1 C1 . 1.419(3) ?
    N2 C9 . 1.346(3) ?
    N2 H2A . 0.906(10) ?
    N3 C11 . 1.301(3) ?
    N3 N4 . 1.395(3) ?
    N4 C16 . 1.360(3) ?
    N4 H4A . 0.905(10) ?
    C1 C2 . 1.393(3) ?
    C1 C6 . 1.394(3) ?
    C2 C3 . 1.388(3) ?
    C2 H2 . 0.9500 ?
    C3 C4 . 1.389(4) ?
    C3 H3 . 0.9500 ?
    C4 C5 . 1.374(4) ?
    C4 H4 . 0.9500 ?
    C5 C6 . 1.395(3) ?
    C5 H5 . 0.9500 ?
    C6 H6 . 0.9500 ?
    C7 C8 . 1.428(3) ?
    C8 C9 . 1.379(3) ?
    C8 C11 . 1.481(3) ?
    C9 C10 . 1.481(3) ?
    C11 C12 . 1.467(3) ?
    C12 C13 . 1.368(3) ?
    C13 C14 . 1.409(3) ?
    C13 H13 . 0.9500 ?
    C14 C15 . 1.363(4) ?
    C14 H14 . 0.9500 ?
    C15 H15 . 0.9500 ?
    C16 C17 . 1.487(3) ?
    C17 C22 . 1.387(3) ?
    C17 C18 . 1.397(3) ?
    C18 C19 . 1.383(4) ?
    C18 H18 . 0.9500 ?
    C19 C20 . 1.385(4) ?
    C19 H19 . 0.9500 ?
    C20 C21 . 1.385(4) ?
    C20 H20 . 0.9500 ?
    C21 C22 . 1.377(4) ?
    C21 H21 . 0.9500 ?
    C22 H22 . 0.9500 ?
    S2 C37 . 1.703(3) ?
    S2 C34 . 1.733(3) ?
    O3 C29 . 1.248(3) ?
    O4 C38 . 1.232(3) ?
    N5 N6 . 1.382(3) ?
    N5 C29 . 1.397(3) ?
    N5 C23 . 1.419(3) ?
    N6 C31 . 1.345(3) ?
    N6 H6A . 0.889(10) ?
    N7 C33 . 1.295(3) ?
    N7 N8 . 1.400(3) ?
    N8 C38 . 1.353(3) ?
    N8 H8A . 0.908(10) ?
    C10 H10A . 0.9800 ?
    C10 H10B . 0.9800 ?
    C10 H10C . 0.9800 ?
    C23 C28 . 1.386(3) ?
    C23 C24 . 1.395(3) ?
    C24 C25 . 1.393(3) ?
    C24 H24 . 0.9500 ?
    C25 C26 . 1.376(4) ?
    C25 H25 . 0.9500 ?
    C26 C27 . 1.396(4) ?
    C26 H26 . 0.9500 ?
    C27 C28 . 1.381(3) ?
    C27 H27 . 0.9500 ?
    C28 H28 . 0.9500 ?
    C29 C30 . 1.437(3) ?
    C30 C31 . 1.390(3) ?
    C30 C33 . 1.474(3) ?
    C31 C32 . 1.503(3) ?
    C32 H32A . 0.9800 ?
    C32 H32B . 0.9800 ?
    C32 H32C . 0.9800 ?
    C33 C34 . 1.471(3) ?
    C34 C35 . 1.450(3) ?
    C35 C36 . 1.438(3) ?
    C35 H35 . 0.9500 ?
    C36 C37 . 1.360(4) ?
    C36 H36 . 0.9500 ?
    C37 H37 . 0.9500 ?
    C38 C39 . 1.491(3) ?
    C39 C44 . 1.394(3) ?
    C39 C40 . 1.399(3) ?
    C40 C41 . 1.394(3) ?
    C40 H40 . 0.9500 ?
    C41 C42 . 1.380(4) ?
    C41 H41 . 0.9500 ?
    C42 C43 . 1.375(4) ?
    C42 H42 . 0.9500 ?
    C43 C44 . 1.387(3) ?
    C43 H43 . 0.9500 ?
    C44 H44 . 0.9500 ?
loop_
    _geom_angle_atom_site_label_1
    _geom_angle_atom_site_label_2
    _geom_angle_atom_site_label_3
    _geom_angle_site_symmetry_1
    _geom_angle_site_symmetry_3
    _geom_angle
    _geom_angle_publ_flag
    C15 S1 C12 . . 91.84(13) ?
    N2 N1 C7 . . 108.16(18) ?
    N2 N1 C1 . . 119.69(19) ?
    C7 N1 C1 . . 129.57(18) ?
    C9 N2 N1 . . 109.47(18) ?
    C9 N2 H2A . . 122.2(15) ?
    N1 N2 H2A . . 126.8(16) ?
    C11 N3 N4 . . 116.53(19) ?
    C16 N4 N3 . . 115.96(19) ?
    C16 N4 H4A . . 118.8(15) ?
    N3 N4 H4A . . 120.6(16) ?
    C2 C1 C6 . . 120.6(2) ?
    C2 C1 N1 . . 119.8(2) ?
    C6 C1 N1 . . 119.6(2) ?
    C3 C2 C1 . . 118.2(2) ?
    C3 C2 H2 . . 120.9 ?
    C1 C2 H2 . . 120.9 ?
    C4 C3 C2 . . 121.7(2) ?
    C4 C3 H3 . . 119.1 ?
    C2 C3 H3 . . 119.1 ?
    C5 C4 C3 . . 119.5(2) ?
    C5 C4 H4 . . 120.2 ?
    C3 C4 H4 . . 120.2 ?
    C4 C5 C6 . . 120.1(2) ?
    C4 C5 H5 . . 119.9 ?
    C6 C5 H5 . . 119.9 ?
    C1 C6 C5 . . 119.8(2) ?
    C1 C6 H6 . . 120.1 ?
    C5 C6 H6 . . 120.1 ?
    O1 C7 N1 . . 123.6(2) ?
    O1 C7 C8 . . 131.0(2) ?
    N1 C7 C8 . . 105.38(18) ?
    C9 C8 C7 . . 107.87(19) ?
    C9 C8 C11 . . 126.2(2) ?
    C7 C8 C11 . . 125.7(2) ?
    N2 C9 C8 . . 109.06(19) ?
    N2 C9 C10 . . 118.0(2) ?
    C8 C9 C10 . . 132.9(2) ?
    N3 C11 C12 . . 114.7(2) ?
    N3 C11 C8 . . 128.1(2) ?
    C12 C11 C8 . . 117.09(19) ?
    C13 C12 C11 . . 127.3(2) ?
    C13 C12 S1 . . 110.52(18) ?
    C11 C12 S1 . . 121.98(18) ?
    C12 C13 C14 . . 113.4(2) ?
    C12 C13 H13 . . 123.3 ?
    C14 C13 H13 . . 123.3 ?
    C15 C14 C13 . . 112.7(2) ?
    C15 C14 H14 . . 123.6 ?
    C13 C14 H14 . . 123.6 ?
    C14 C15 S1 . . 111.5(2) ?
    C14 C15 H15 . . 124.2 ?
    S1 C15 H15 . . 124.2 ?
    O2 C16 N4 . . 121.9(2) ?
    O2 C16 C17 . . 120.6(2) ?
    N4 C16 C17 . . 117.5(2) ?
    C22 C17 C18 . . 118.6(2) ?
    C22 C17 C16 . . 117.4(2) ?
    C18 C17 C16 . . 124.0(2) ?
    C19 C18 C17 . . 120.2(2) ?
    C19 C18 H18 . . 119.9 ?
    C17 C18 H18 . . 119.9 ?
    C18 C19 C20 . . 120.8(2) ?
    C18 C19 H19 . . 119.6 ?
    C20 C19 H19 . . 119.6 ?
    C19 C20 C21 . . 118.8(2) ?
    C19 C20 H20 . . 120.6 ?
    C21 C20 H20 . . 120.6 ?
    C22 C21 C20 . . 120.7(2) ?
    C22 C21 H21 . . 119.6 ?
    C20 C21 H21 . . 119.6 ?
    C21 C22 C17 . . 120.8(2) ?
    C21 C22 H22 . . 119.6 ?
    C17 C22 H22 . . 119.6 ?
    C37 S2 C34 . . 91.78(12) ?
    N6 N5 C29 . . 108.91(18) ?
    N6 N5 C23 . . 119.41(18) ?
    C29 N5 C23 . . 131.63(19) ?
    C31 N6 N5 . . 109.22(19) ?
    C31 N6 H6A . . 124.1(18) ?
    N5 N6 H6A . . 125.7(18) ?
    C33 N7 N8 . . 116.74(19) ?
    C38 N8 N7 . . 115.57(18) ?
    C38 N8 H8A . . 119.4(16) ?
    N7 N8 H8A . . 117.7(16) ?
    C9 C10 H10A . . 109.5 ?
    C9 C10 H10B . . 109.5 ?
    H10A C10 H10B . . 109.5 ?
    C9 C10 H10C . . 109.5 ?
    H10A C10 H10C . . 109.5 ?
    H10B C10 H10C . . 109.5 ?
    C28 C23 C24 . . 120.4(2) ?
    C28 C23 N5 . . 119.4(2) ?
    C24 C23 N5 . . 120.2(2) ?
    C25 C24 C23 . . 118.6(2) ?
    C25 C24 H24 . . 120.7 ?
    C23 C24 H24 . . 120.7 ?
    C26 C25 C24 . . 121.5(2) ?
    C26 C25 H25 . . 119.2 ?
    C24 C25 H25 . . 119.2 ?
    C25 C26 C27 . . 119.0(2) ?
    C25 C26 H26 . . 120.5 ?
    C27 C26 H26 . . 120.5 ?
    C28 C27 C26 . . 120.4(2) ?
    C28 C27 H27 . . 119.8 ?
    C26 C27 H27 . . 119.8 ?
    C27 C28 C23 . . 120.0(2) ?
    C27 C28 H28 . . 120.0 ?
    C23 C28 H28 . . 120.0 ?
    O3 C29 N5 . . 123.7(2) ?
    O3 C29 C30 . . 130.9(2) ?
    N5 C29 C30 . . 105.40(19) ?
    C31 C30 C29 . . 107.4(2) ?
    C31 C30 C33 . . 126.7(2) ?
    C29 C30 C33 . . 125.9(2) ?
    N6 C31 C30 . . 109.1(2) ?
    N6 C31 C32 . . 117.4(2) ?
    C30 C31 C32 . . 133.5(2) ?
    C31 C32 H32A . . 109.5 ?
    C31 C32 H32B . . 109.5 ?
    H32A C32 H32B . . 109.5 ?
    C31 C32 H32C . . 109.5 ?
    H32A C32 H32C . . 109.5 ?
    H32B C32 H32C . . 109.5 ?
    N7 C33 C34 . . 112.9(2) ?
    N7 C33 C30 . . 127.8(2) ?
    C34 C33 C30 . . 119.29(19) ?
    C35 C34 C33 . . 128.0(2) ?
    C35 C34 S2 . . 112.07(17) ?
    C33 C34 S2 . . 119.88(17) ?
    C36 C35 C34 . . 108.1(2) ?
    C36 C35 H35 . . 125.9 ?
    C34 C35 H35 . . 125.9 ?
    C37 C36 C35 . . 114.9(2) ?
    C37 C36 H36 . . 122.5 ?
    C35 C36 H36 . . 122.5 ?
    C36 C37 S2 . . 113.01(19) ?
    C36 C37 H37 . . 123.5 ?
    S2 C37 H37 . . 123.5 ?
    O4 C38 N8 . . 122.6(2) ?
    O4 C38 C39 . . 120.5(2) ?
    N8 C38 C39 . . 117.0(2) ?
    C44 C39 C40 . . 119.5(2) ?
    C44 C39 C38 . . 116.0(2) ?
    C40 C39 C38 . . 124.4(2) ?
    C41 C40 C39 . . 119.6(2) ?
    C41 C40 H40 . . 120.2 ?
    C39 C40 H40 . . 120.2 ?
    C42 C41 C40 . . 120.1(2) ?
    C42 C41 H41 . . 119.9 ?
    C40 C41 H41 . . 119.9 ?
    C43 C42 C41 . . 120.5(2) ?
    C43 C42 H42 . . 119.8 ?
    C41 C42 H42 . . 119.8 ?
    C42 C43 C44 . . 120.2(2) ?
    C42 C43 H43 . . 119.9 ?
    C44 C43 H43 . . 119.9 ?
    C43 C44 C39 . . 120.0(2) ?
    C43 C44 H44 . . 120.0 ?
    C39 C44 H44 . . 120.0 ?
loop_
    _geom_torsion_atom_site_label_1
    _geom_torsion_atom_site_label_2
    _geom_torsion_atom_site_label_3
    _geom_torsion_atom_site_label_4
    _geom_torsion_site_symmetry_1
    _geom_torsion_site_symmetry_2
    _geom_torsion_site_symmetry_3
    _geom_torsion_site_symmetry_4
    _geom_torsion
    _geom_torsion_publ_flag
    C7 N1 N2 C9 . . . . -1.0(2) ?
    C1 N1 N2 C9 . . . . -164.5(2) ?
    C11 N3 N4 C16 . . . . -169.83(19) ?
    N2 N1 C1 C2 . . . . -170.6(2) ?
    C7 N1 C1 C2 . . . . 29.8(3) ?
    N2 N1 C1 C6 . . . . 10.3(3) ?
    C7 N1 C1 C6 . . . . -149.2(2) ?
    C6 C1 C2 C3 . . . . 0.2(3) ?
    N1 C1 C2 C3 . . . . -178.8(2) ?
    C1 C2 C3 C4 . . . . -1.5(4) ?
    C2 C3 C4 C5 . . . . 1.0(4) ?
    C3 C4 C5 C6 . . . . 0.7(4) ?
    C2 C1 C6 C5 . . . . 1.4(3) ?
    N1 C1 C6 C5 . . . . -179.6(2) ?
    C4 C5 C6 C1 . . . . -1.9(4) ?
    N2 N1 C7 O1 . . . . 179.9(2) ?
    C1 N1 C7 O1 . . . . -18.7(4) ?
    N2 N1 C7 C8 . . . . -0.5(2) ?
    C1 N1 C7 C8 . . . . 160.9(2) ?
    O1 C7 C8 C9 . . . . -178.7(2) ?
    N1 C7 C8 C9 . . . . 1.8(2) ?
    O1 C7 C8 C11 . . . . 6.2(4) ?
    N1 C7 C8 C11 . . . . -173.3(2) ?
    N1 N2 C9 C8 . . . . 2.2(3) ?
    N1 N2 C9 C10 . . . . -175.35(19) ?
    C7 C8 C9 N2 . . . . -2.5(3) ?
    C11 C8 C9 N2 . . . . 172.6(2) ?
    C7 C8 C9 C10 . . . . 174.5(2) ?
    C11 C8 C9 C10 . . . . -10.4(4) ?
    N4 N3 C11 C12 . . . . -174.44(18) ?
    N4 N3 C11 C8 . . . . 2.5(3) ?
    C9 C8 C11 N3 . . . . 141.6(3) ?
    C7 C8 C11 N3 . . . . -44.2(4) ?
    C9 C8 C11 C12 . . . . -41.5(3) ?
    C7 C8 C11 C12 . . . . 132.7(2) ?
    N3 C11 C12 C13 . . . . 150.7(2) ?
    C8 C11 C12 C13 . . . . -26.6(3) ?
    N3 C11 C12 S1 . . . . -24.2(3) ?
    C8 C11 C12 S1 . . . . 158.49(16) ?
    C15 S1 C12 C13 . . . . 1.0(2) ?
    C15 S1 C12 C11 . . . . 176.6(2) ?
    C11 C12 C13 C14 . . . . -176.3(2) ?
    S1 C12 C13 C14 . . . . -1.0(3) ?
    C12 C13 C14 C15 . . . . 0.4(3) ?
    C13 C14 C15 S1 . . . . 0.4(3) ?
    C12 S1 C15 C14 . . . . -0.8(2) ?
    N3 N4 C16 O2 . . . . 13.4(3) ?
    N3 N4 C16 C17 . . . . -168.81(18) ?
    O2 C16 C17 C22 . . . . -19.8(3) ?
    N4 C16 C17 C22 . . . . 162.4(2) ?
    O2 C16 C17 C18 . . . . 158.8(2) ?
    N4 C16 C17 C18 . . . . -19.0(3) ?
    C22 C17 C18 C19 . . . . 0.8(4) ?
    C16 C17 C18 C19 . . . . -177.8(3) ?
    C17 C18 C19 C20 . . . . -0.9(4) ?
    C18 C19 C20 C21 . . . . 0.3(4) ?
    C19 C20 C21 C22 . . . . 0.3(4) ?
    C20 C21 C22 C17 . . . . -0.4(4) ?
    C18 C17 C22 C21 . . . . -0.1(4) ?
    C16 C17 C22 C21 . . . . 178.6(2) ?
    C29 N5 N6 C31 . . . . -0.6(2) ?
    C23 N5 N6 C31 . . . . 177.2(2) ?
    C33 N7 N8 C38 . . . . -174.6(2) ?
    N6 N5 C23 C28 . . . . 20.2(3) ?
    C29 N5 C23 C28 . . . . -162.6(2) ?
    N6 N5 C23 C24 . . . . -158.4(2) ?
    C29 N5 C23 C24 . . . . 18.8(4) ?
    C28 C23 C24 C25 . . . . -1.0(4) ?
    N5 C23 C24 C25 . . . . 177.6(2) ?
    C23 C24 C25 C26 . . . . -1.3(4) ?
    C24 C25 C26 C27 . . . . 1.5(4) ?
    C25 C26 C27 C28 . . . . 0.7(4) ?
    C26 C27 C28 C23 . . . . -3.0(4) ?
    C24 C23 C28 C27 . . . . 3.2(4) ?
    N5 C23 C28 C27 . . . . -175.4(2) ?
    N6 N5 C29 O3 . . . . -179.8(2) ?
    C23 N5 C29 O3 . . . . 2.8(4) ?
    N6 N5 C29 C30 . . . . -0.2(2) ?
    C23 N5 C29 C30 . . . . -177.7(2) ?
    O3 C29 C30 C31 . . . . -179.5(2) ?
    N5 C29 C30 C31 . . . . 1.0(2) ?
    O3 C29 C30 C33 . . . . -1.5(4) ?
    N5 C29 C30 C33 . . . . 179.0(2) ?
    N5 N6 C31 C30 . . . . 1.3(3) ?
    N5 N6 C31 C32 . . . . -176.10(19) ?
    C29 C30 C31 N6 . . . . -1.4(3) ?
    C33 C30 C31 N6 . . . . -179.4(2) ?
    C29 C30 C31 C32 . . . . 175.4(2) ?
    C33 C30 C31 C32 . . . . -2.6(4) ?
    N8 N7 C33 C34 . . . . -175.45(19) ?
    N8 N7 C33 C30 . . . . 4.6(3) ?
    C31 C30 C33 N7 . . . . 136.9(3) ?
    C29 C30 C33 N7 . . . . -40.7(4) ?
    C31 C30 C33 C34 . . . . -43.1(3) ?
    C29 C30 C33 C34 . . . . 139.3(2) ?
    N7 C33 C34 C35 . . . . 160.4(2) ?
    C30 C33 C34 C35 . . . . -19.6(4) ?
    N7 C33 C34 S2 . . . . -16.1(3) ?
    C30 C33 C34 S2 . . . . 163.83(17) ?
    C37 S2 C34 C35 . . . . 2.7(2) ?
    C37 S2 C34 C33 . . . . 179.8(2) ?
    C33 C34 C35 C36 . . . . 179.8(2) ?
    S2 C34 C35 C36 . . . . -3.4(3) ?
    C34 C35 C36 C37 . . . . 2.6(3) ?
    C35 C36 C37 S2 . . . . -0.7(3) ?
    C34 S2 C37 C36 . . . . -1.2(2) ?
    N7 N8 C38 O4 . . . . 20.2(3) ?
    N7 N8 C38 C39 . . . . -158.3(2) ?
    O4 C38 C39 C44 . . . . -15.3(3) ?
    N8 C38 C39 C44 . . . . 163.2(2) ?
    O4 C38 C39 C40 . . . . 168.5(2) ?
    N8 C38 C39 C40 . . . . -13.0(4) ?
    C44 C39 C40 C41 . . . . -1.2(4) ?
    C38 C39 C40 C41 . . . . 174.9(2) ?
    C39 C40 C41 C42 . . . . -1.4(4) ?
    C40 C41 C42 C43 . . . . 2.3(4) ?
    C41 C42 C43 C44 . . . . -0.4(4) ?
    C42 C43 C44 C39 . . . . -2.2(4) ?
    C40 C39 C44 C43 . . . . 3.0(4) ?
    C38 C39 C44 C43 . . . . -173.4(2) ?
loop_
    _geom_hbond_atom_site_label_D
    _geom_hbond_atom_site_label_H
    _geom_hbond_atom_site_label_A
    _geom_hbond_site_symmetry_A
    _geom_hbond_distance_DH
    _geom_hbond_distance_HA
    _geom_hbond_distance_DA
    _geom_hbond_angle_DHA
    N2 H2A O2 4_567 0.906(10) 1.792(12) 2.677(3) 165(2)
    C15 H15 O3 3_556 0.95 2.44 3.383(3) 171
    N6 H6A O4 4 0.889(10) 1.800(12) 2.674(3) 167(3)
    C36 H36 N3 1_554 0.95 2.63 3.326(3) 131
    C14 H14 N7 3_556 0.95 2.55 3.322(3) 139
    N4 H4A O1 . 0.905(10) 1.925(15) 2.757(3) 152(2)
    N8 H8A O3 . 0.908(10) 1.855(13) 2.715(3) 157(2)
data_global
_journal_date_recd_electronic     2012-03-19
_journal_date_accepted     2012-04-04
_journal_name_full     'Acta Crystallographica, Section E'
_journal_year     2012
_journal_volume     68
_journal_issue      5
_journal_page_first     o1368
_journal_page_last     o1369
_journal_paper_category     QO
_journal_paper_doi     10.1107/S1600536812014821
_journal_coeditor_code     FJ2536
_publ_contact_author_name     'Zhu Hualing'
_publ_contact_author_address
;
Department of Basic Science,
Tianjin Agriculturial College
Tianjin Jinjing Road No. 22,
Tianjin 300384
People's Republic of China
;
_publ_contact_author_email     zhuhualing2004@126.com
_publ_contact_author_phone      2223784019
_publ_section_title
;\
<i>N</i>'-[(5-Methyl-3-oxo-2-phenyl-2,3-dihydro-1<i>H</i>-pyrazol-4-yl)\
(thiophen-2-yl)methylidene]benzohydrazide
;
loop_
    _publ_author_name
    _publ_author_footnote
    _publ_author_address
    'Zhu, Hualing' .
;
Department of Basic Science,
Tianjin Agricultural College
Tianjin Jinjing Road No. 22,
Tianjin 300384
People's Republic of China
;
    'Zhu, Jinhua' .
;
Meteorological Service Center of Shanxi Province
Taiyuan Xinjian Road No. 65,
Taiyuan 030002
People's Republic of China
;
    'Bu, Luxia' .
;
Tianjin Xuanzhen Bio-Medicine and Science Development Co. Ltd
The Third Avenue of TEDA,
Tianjin 300457
People's Republic of China
;
    'Shi, Jun' .
;
Department of Basic Science,
Tianjin Agricultural College
Tianjin Jinjing Road No. 22,
Tianjin 300384
People's Republic of China
;
    'Wang, Juan' .
;
Department of Basic Science,
Tianjin Agricultural College
Tianjin Jinjing Road No. 22,
Tianjin 300384
People's Republic of China
;
_publ_section_synopsis     .
_iucr_refine_instructions_details
;
TITL shelx in P2(1)2(1)2(1)
CELL  0.71073  13.5624  16.7288  17.2583   90.000   90.000   90.000
ZERR     8.00   0.0048   0.0058   0.0064    0.000    0.000    0.000
LATT  -1
SYMM  1/2 - X, - Y, 1/2 + Z
SYMM  - X, 1/2 + Y, 1/2 - Z
SYMM  1/2 + X, 1/2 - Y, - Z
SFAC  C    H    N    O    S
UNIT  176  144  32   16   8
MERG   2
eqiv $1 x+1/2, -y+3/2, -z+2
htab N2 O2_$1
eqiv $2 -x, 0.5+y, 1.5-z
htab C15 O3_$2
eqiv $3 x+1/2, -y+1/2, -z
htab N6 O4_$3
eqiv $4 x, y, -1+z
htab C36 N3_$4
eqiv $5 -x, y+1/2, 1.5-z
htab C14 N7_$5
htab N4 O1
htab N8 O3
dfix 0.90 0.01 n2 h2a n4 h4a n6 h6a n8 h8a
FMAP   2
PLAN   20
delu 0.001 C34 C35
delu 0.001 C35 C36
delu 0.001 S2 C34
SIZE     0.12   0.18   0.20
ACTA
HTAB    2.00000
BOND   $H
CONF
WGHT     0.04310
L.S.   20
TEMP  -160.00
FVAR     0.35910
MOLE    1
S1    5   -0.038289    0.719555    1.113868    11.00000    0.01763    0.03749 =
        0.02270    0.00321    0.00353    0.00437
O1    4    0.322760    0.581052    0.991640    11.00000    0.01842    0.01681 =
        0.02240   -0.00458   -0.00175    0.00096
O2    4    0.004895    0.627055    0.857033    11.00000    0.01882    0.02515 =
        0.02351   -0.00603   -0.00444    0.00453
N1    3    0.417388    0.682417    1.048497    11.00000    0.01637    0.01217 =
        0.01994   -0.00434    0.00088    0.00086
N2    3    0.395919    0.754016    1.084422    11.00000    0.01824    0.01470 =
        0.02038   -0.00487    0.00015   -0.00211
N3    3    0.094482    0.654427    0.990616    11.00000    0.01739    0.01781 =
        0.01715   -0.00104   -0.00001    0.00299
N4    3    0.147705    0.630070    0.925640    11.00000    0.01447    0.01918 =
        0.01626   -0.00346   -0.00064    0.00139
C1    1    0.512009    0.647598    1.057985    11.00000    0.01263    0.01688 =
        0.01976    0.00325    0.00304   -0.00123
C2    1    0.538905    0.581897    1.013153    11.00000    0.01954    0.02284 =
        0.01974   -0.00230    0.00386   -0.00153
AFIX   43
H2    2    0.495145    0.560547    0.975480    11.00000   -1.20000
AFIX    0
C3    1    0.631380    0.548426    1.024980    11.00000    0.02042    0.02373 =
        0.02681   -0.00174    0.00436    0.00149
AFIX   43
H3    2    0.650119    0.502856    0.995619    11.00000   -1.20000
AFIX    0
C4    1    0.697154    0.579790    1.078563    11.00000    0.01819    0.03001 =
        0.02910    0.00326   -0.00246    0.00663
AFIX   43
H4    2    0.760414    0.556357    1.085103    11.00000   -1.20000
AFIX    0
C5    1    0.670088    0.645029    1.122116    11.00000    0.02193    0.02923 =
        0.02728    0.00027   -0.00483   -0.00063
AFIX   43
H5    2    0.715026    0.667171    1.158479    11.00000   -1.20000
AFIX    0
C6    1    0.576746    0.678738    1.112978    11.00000    0.02342    0.01884 =
        0.02049    0.00097   -0.00001    0.00042
AFIX   43
H6    2    0.557339    0.722813    1.144158    11.00000   -1.20000
AFIX    0
C7    1    0.327933    0.646572    1.025800    11.00000    0.01637    0.01481 =
        0.01256    0.00177   -0.00159   -0.00174
C8    1    0.252472    0.700367    1.050782    11.00000    0.01357    0.01695 =
        0.01527    0.00073    0.00103   -0.00078
C9    1    0.297794    0.765602    1.084288    11.00000    0.01586    0.01640 =
        0.01582    0.00092   -0.00055    0.00123
C11   1    0.145071    0.685073    1.047309    11.00000    0.01862    0.01354 =
        0.01375    0.00047    0.00043    0.00182
C12   1    0.087529    0.702791    1.117252    11.00000    0.01726    0.01793 =
        0.01933   -0.00328    0.00099    0.00063
C13   1    0.120123    0.702907    1.192247    11.00000    0.01965    0.02356 =
        0.02083    0.00055    0.00132   -0.00556
AFIX   43
H13   2    0.186948    0.693887    1.206242    11.00000   -1.20000
AFIX    0
C14   1    0.044964    0.717702    1.246704    11.00000    0.03157    0.02711 =
        0.01835   -0.00045    0.00397   -0.00561
AFIX   43
H14   2    0.055776    0.720048    1.301043    11.00000   -1.20000
AFIX    0
C15   1   -0.044945    0.728285    1.212988    11.00000    0.02578    0.03091 =
        0.02340    0.00325    0.00877    0.00162
AFIX   43
H15   2   -0.103917    0.739129    1.240772    11.00000   -1.20000
AFIX    0
C16   1    0.093574    0.610219    0.862219    11.00000    0.01756    0.01280 =
        0.01896   -0.00051   -0.00366   -0.00097
C17   1    0.145500    0.569722    0.797264    11.00000    0.02354    0.01354 =
        0.01492   -0.00044   -0.00267    0.00213
C18   1    0.247635    0.571124    0.786926    11.00000    0.02139    0.04154 =
        0.02342   -0.01031   -0.00281   -0.00409
AFIX   43
H18   2    0.288305    0.597621    0.823653    11.00000   -1.20000
AFIX    0
C19   1    0.289736    0.534065    0.723399    11.00000    0.01865    0.05399 =
        0.02905   -0.01156    0.00195    0.00233
AFIX   43
H19   2    0.359192    0.535962    0.716507    11.00000   -1.20000
AFIX    0
C20   1    0.231941    0.494232    0.669714    11.00000    0.03357    0.02698 =
        0.01977   -0.00656    0.00400    0.00419
AFIX   43
H20   2    0.261149    0.468597    0.626289    11.00000   -1.20000
AFIX    0
C21   1    0.130698    0.492436    0.680481    11.00000    0.03488    0.03183 =
        0.02636   -0.01501   -0.00415   -0.00387
AFIX   43
H21   2    0.090247    0.465070    0.644205    11.00000   -1.20000
AFIX    0
C22   1    0.088056    0.529865    0.743163    11.00000    0.01941    0.03181 =
        0.03066   -0.00904   -0.00179   -0.00110
AFIX   43
H22   2    0.018487    0.528363    0.749413    11.00000   -1.20000
AFIX    0
MOLE    2
S2    5   -0.098735    0.345188    0.009612    11.00000    0.02362    0.02745 =
        0.03985   -0.00532   -0.00325    0.00315
O3    4    0.249853    0.247953    0.176861    11.00000    0.02044    0.02239 =
        0.01666    0.00433   -0.00058   -0.00389
O4    4   -0.027116    0.087348    0.081190    11.00000    0.02105    0.01889 =
        0.02252    0.00381   -0.00755   -0.00128
N5    3    0.356641    0.314939    0.092978    11.00000    0.01969    0.01911 =
        0.01664    0.00408   -0.00005   -0.00183
N6    3    0.346219    0.356974    0.024583    11.00000    0.01720    0.02043 =
        0.01694    0.00518    0.00101   -0.00231
N7    3    0.042967    0.235731    0.074493    11.00000    0.01893    0.01659 =
        0.01911    0.00201   -0.00022    0.00166
N8    3    0.100392    0.172304    0.102092    11.00000    0.01265    0.01737 =
        0.02113    0.00369   -0.00307   -0.00029
C10   1    0.259698    0.842372    1.114849    11.00000    0.01826    0.02006 =
        0.02479   -0.00308    0.00080    0.00056
AFIX  137
H10A  2    0.263711    0.842183    1.171546    11.00000   -1.50000
H10B  2    0.190852    0.849190    1.098922    11.00000   -1.50000
H10C  2    0.299330    0.886530    1.094298    11.00000   -1.50000
AFIX    0
C23   1    0.452064    0.303909    0.124915    11.00000    0.01402    0.02148 =
        0.01834   -0.00325   -0.00058   -0.00086
C24   1    0.469822    0.241639    0.176883    11.00000    0.02165    0.02413 =
        0.02253    0.00235    0.00083   -0.00184
AFIX   43
H24   2    0.417848    0.207366    0.192950    11.00000   -1.20000
AFIX    0
C25   1    0.565183    0.230760    0.204694    11.00000    0.02636    0.02690 =
        0.02332    0.00136   -0.00383    0.00327
AFIX   43
H25   2    0.577668    0.189243    0.240947    11.00000   -1.20000
AFIX    0
C26   1    0.641863    0.278777    0.180884    11.00000    0.01661    0.04170 =
        0.03046   -0.00006   -0.00804    0.00120
AFIX   43
H26   2    0.706850    0.269779    0.199482    11.00000   -1.20000
AFIX    0
C27   1    0.622684    0.340886    0.129003    11.00000    0.02239    0.03876 =
        0.03053    0.00620   -0.00420   -0.01287
AFIX   43
H27   2    0.675100    0.374074    0.111727    11.00000   -1.20000
AFIX    0
C28   1    0.528003    0.354386    0.102636    11.00000    0.02248    0.02662 =
        0.02320    0.00353   -0.00461   -0.00389
AFIX   43
H28   2    0.514913    0.398259    0.069233    11.00000   -1.20000
AFIX    0
C29   1    0.264015    0.287731    0.116688    11.00000    0.01426    0.01596 =
        0.01660   -0.00099    0.00293   -0.00040
C30   1    0.196129    0.315944    0.058844    11.00000    0.01674    0.01411 =
        0.01614    0.00233    0.00124    0.00011
C31   1    0.250796    0.356823    0.003448    11.00000    0.01674    0.01610 =
        0.02075    0.00013   -0.00028    0.00071
C32   1    0.225077    0.395185   -0.072690    11.00000    0.02237    0.02739 =
        0.02032    0.00722   -0.00058    0.00018
AFIX  137
H32A  2    0.227189    0.453467   -0.067195    11.00000   -1.50000
H32B  2    0.158638    0.378705   -0.088287    11.00000   -1.50000
H32C  2    0.272638    0.378390   -0.112218    11.00000   -1.50000
AFIX    0
C33   1    0.088956    0.301270    0.057612    11.00000    0.01426    0.01729 =
        0.01461    0.00017    0.00208   -0.00090
C34   1    0.022062    0.366403    0.034987    11.00000    0.01551    0.01897 =
        0.01882   -0.00044    0.00181   -0.00095
C35   1    0.042127    0.451543    0.034313    11.00000    0.00940    0.02753 =
        0.02441    0.01549    0.00750    0.01355
AFIX   43
H35   2    0.102378    0.476286    0.048908    11.00000   -1.20000
AFIX    0
C36   1   -0.045131    0.492005    0.007687    11.00000    0.02772    0.01966 =
        0.03578    0.00234    0.00064    0.00205
AFIX   43
H36   2   -0.047758    0.548290    0.000672    11.00000   -1.20000
AFIX    0
C37   1   -0.123573    0.443572   -0.006679    11.00000    0.02538    0.02546 =
        0.03547   -0.00110   -0.00397    0.00923
AFIX   43
H37   2   -0.185764    0.462635   -0.024003    11.00000   -1.20000
AFIX    0
C38   1    0.052029    0.102469    0.112966    11.00000    0.01569    0.01809 =
        0.01830    0.00032    0.00055    0.00154
C39   1    0.097541    0.044033    0.167514    11.00000    0.01998    0.01738 =
        0.01654    0.00059   -0.00224    0.00234
C40   1    0.193953    0.049339    0.195768    11.00000    0.02192    0.01984 =
        0.02481   -0.00147   -0.00386    0.00404
AFIX   43
H40   2    0.237026    0.089834    0.177233    11.00000   -1.20000
AFIX    0
C41   1    0.226516   -0.005153    0.251310    11.00000    0.02726    0.02690 =
        0.02694   -0.00704   -0.01178    0.00800
AFIX   43
H41   2    0.292408   -0.002599    0.269820    11.00000   -1.20000
AFIX    0
C42   1    0.163088   -0.062784    0.279405    11.00000    0.03873    0.02157 =
        0.02342    0.00219   -0.00320    0.01102
AFIX   43
H42   2    0.184836   -0.098531    0.318614    11.00000   -1.20000
AFIX    0
C43   1    0.068656   -0.068830    0.251051    11.00000    0.02971    0.02193 =
        0.03055    0.00941    0.00458    0.00589
AFIX   43
H43   2    0.025673   -0.108935    0.270490    11.00000   -1.20000
AFIX    0
C44   1    0.035890   -0.016642    0.194208    11.00000    0.02471    0.02186 =
        0.02526    0.00390   -0.00111    0.00406
AFIX   43
H44   2   -0.028615   -0.022250    0.173450    11.00000   -1.20000
AFIX    0
H2A   2    0.438703    0.793638    1.096726    11.00000    0.02395
H4A   2    0.209035    0.609592    0.930779    11.00000    0.01383
H6A   2    0.395561    0.373305   -0.005514    11.00000    0.03507
H8A   2    0.152811    0.184530    0.132768    11.00000    0.03445
HKLF    4
END
;
