# Supplementary material for: N′-[(5-Methyl-3-oxo-2-phenyl-2,3-dihydro-1H-pyrazol-4-yl)(thio­phen-2-yl)methyl­idene]benzohydrazide
Source: Acta Crystallogr Sect E Struct Rep Online. 2012 Apr 13;68(Pt 5):o1368–9. doi: 10.1107/S1600536812014821 (PMC3344500; doi:10.1107/S1600536812014821)
Supplement: Supplementary file 2 [file e-68-o1368-Isup2.hkl]

#
# h,k,l, Fc-squared, Fo-squared, sigma(Fo-squared) and status flag
#
data_I
_shelx_title ' shelx in P2(1)2(1)2(1)'
_shelx_refln_list_code          4
_shelx_F_calc_maximum      276.29
_exptl_crystal_F_000      1680.00
_reflns_d_resolution_high  0.7598
 
loop_
 _symmetry_equiv_pos_as_xyz
 'x, y, z'
 '-x+1/2, -y, z+1/2'
 '-x, y+1/2, -z+1/2'
 'x+1/2, -y+1/2, -z'
 
_cell_length_a    13.5624
_cell_length_b    16.7288
_cell_length_c    17.2583
_cell_angle_alpha  90.000
_cell_angle_beta   90.000
_cell_angle_gamma  90.000
 
_shelx_F_squared_multiplier     1.000
 
loop_
 _refln_index_h
 _refln_index_k
 _refln_index_l
 _refln_F_squared_calc
 _refln_F_squared_meas
 _refln_F_squared_sigma
 _refln_observed_status
   2   0   0    11590.44    11305.67     66.34 o
   4   0   0      274.90      512.77     20.94 o
   6   0   0     8331.19     8338.29    200.53 o
   8   0   0      690.52      641.83     40.36 o
  10   0   0     2097.32     2272.70    120.56 o
  12   0   0       60.86      120.90     73.39 o
  14   0   0     4409.59     4163.37    142.79 o
   1   1   0     3302.09     3238.40     86.41 o
   2   1   0     1403.85     1139.51     27.18 o
   3   1   0     5666.09     5085.08     61.89 o
   4   1   0      201.68      200.33      7.10 o
   5   1   0      548.00      474.39     17.21 o
   6   1   0    10671.83    10844.92    191.64 o
   7   1   0      529.69      558.24     18.80 o
   8   1   0        2.04       30.33      5.90 o
   9   1   0      528.69      661.00     28.26 o
  10   1   0       73.82       46.91     15.31 o
  11   1   0     1070.07     1024.22     54.32 o
  12   1   0      158.91      110.27     41.02 o
  13   1   0      145.40      131.21     42.39 o
  14   1   0     1055.63     1039.83     46.81 o
  15   1   0      695.66      623.66     58.34 o
  16   1   0      345.10      215.66    113.80 o
   0   2   0    30943.66    26757.39   1006.82 o
   1   2   0     3945.20     3753.32    111.85 o
   2   2   0    12057.40    10950.56    145.23 o
   3   2   0     1387.06     1320.43     32.15 o
   4   2   0      148.80      122.83      6.83 o
   5   2   0     1205.66     1424.89     24.90 o
   6   2   0     5217.30     5351.54     73.07 o
   7   2   0     4320.36     4820.86     79.68 o
   8   2   0       10.11       15.08      4.37 o
   9   2   0       34.79       42.56      9.31 o
  10   2   0      654.03      601.93     33.64 o
  11   2   0     3134.23     3080.50    133.32 o
  12   2   0       50.36       40.03     11.35 o
  13   2   0       40.92       40.66     17.42 o
  14   2   0      879.87      900.00     41.02 o
  15   2   0        0.03       11.36     21.84 o
  16   2   0      128.34      169.61    111.94 o
   1   3   0     6988.44     7057.67     83.11 o
   2   3   0    23135.78    21845.55    318.23 o
   3   3   0      143.62      113.52      6.91 o
   4   3   0     5733.59     5173.47     75.90 o
   5   3   0     1222.33     1258.86     25.60 o
   6   3   0       46.28       70.53     10.32 o
   7   3   0      289.00      220.57     13.85 o
   8   3   0      873.86      807.22     34.10 o
   9   3   0       87.05       80.37     18.08 o
  10   3   0      195.58      171.37     38.56 o
  11   3   0     1648.65     1504.98     69.21 o
  12   3   0       74.77       68.21     18.75 o
  13   3   0      115.57      120.75     30.73 o
  14   3   0        0.06       12.35     14.32 o
  15   3   0      102.41      164.02     83.44 o
  16   3   0      212.81      111.62     79.59 o
   0   4   0      278.33      396.58     19.81 o
   1   4   0    16975.63    17698.18    222.54 o
   2   4   0      341.29      287.97     10.77 o
   3   4   0     3709.50     3597.87     47.18 o
   4   4   0     2686.13     2441.48     42.69 o
   5   4   0     1362.88     1279.01     26.12 o
   6   4   0     6687.32     7993.29    133.72 o
   7   4   0     1754.12     1872.56     56.89 o
   8   4   0      905.11      962.73     41.69 o
   9   4   0      842.69      854.20     32.62 o
  10   4   0     2893.61     2868.67     54.28 o
  11   4   0     9141.10     9341.61   1574.45 o
  12   4   0     5257.04     5167.16     86.15 o
  13   4   0     1072.10     1113.96     43.94 o
  14   4   0      192.45      217.42     76.82 o
  15   4   0       32.21       31.91     24.91 o
  16   4   0        5.31       46.60     35.38 o
  17   4   0       41.42       35.90     36.01 o
   1   5   0      448.07      555.64     17.17 o
   2   5   0     9250.16     9498.58    217.14 o
   3   5   0       44.77       50.35     11.75 o
   4   5   0      206.85      173.46     13.65 o
   5   5   0      295.02      236.73     11.90 o
   6   5   0        4.73       14.17      3.87 o
   7   5   0     2612.39     2584.37     68.30 o
   8   5   0      437.49      375.18     12.00 o
   9   5   0     1516.82     1461.16     55.33 o
  10   5   0      279.35      274.05     17.65 o
  11   5   0      807.13      802.85     30.75 o
  12   5   0      252.90      233.18     23.24 o
  13   5   0      452.53      510.44     73.48 o
  14   5   0       59.94       45.48     40.13 o
  15   5   0        6.35       17.70     16.81 o
  16   5   0       19.28       37.42     32.46 o
  17   5   0      496.99      578.47     56.49 o
   0   6   0     1204.78     1130.42     42.30 o
   1   6   0      364.68      295.61     12.00 o
   2   6   0      455.36      504.41     19.96 o
   3   6   0       24.31       20.16      4.89 o
   4   6   0     9500.11     9679.53    175.13 o
   5   6   0       25.06       50.62      8.77 o
   6   6   0     1987.67     2069.01     60.92 o
   7   6   0       68.15       48.49      9.71 o
   8   6   0     1865.44     1743.22     51.65 o
   9   6   0       95.25       85.42     21.78 o
  10   6   0     1944.96     1975.15     68.59 o
  11   6   0      209.06      233.98     48.49 o
  12   6   0     1826.71     1709.05     77.52 o
  13   6   0      752.77      758.88     60.53 o
  14   6   0      209.49      232.84    102.03 o
  15   6   0      859.09      937.01     82.13 o
  16   6   0      190.47      207.69     80.74 o
  17   6   0       29.71       33.88     47.13 o
   1   7   0       67.79       47.22      9.84 o
   2   7   0     3271.63     3149.01     56.39 o
   3   7   0       91.75      101.05     16.65 o
   4   7   0      588.53      354.91     60.31 o
   5   7   0     1145.20     1357.53     46.58 o
   6   7   0      221.26      216.88      9.85 o
   7   7   0     2719.18     2636.11     84.91 o
   8   7   0      340.90      326.90     14.11 o
   9   7   0      386.05      365.02     15.40 o
  10   7   0       14.98       15.46      5.72 o
  11   7   0       11.61        6.87      7.85 o
  12   7   0      511.78      478.95     86.60 o
  13   7   0     1074.94     1161.86     72.25 o
  14   7   0       79.96       43.96     24.89 o
  15   7   0       16.40       18.76     25.81 o
  16   7   0      106.23       62.47     31.16 o
   0   8   0       67.46      150.20     29.57 o
   1   8   0    13277.79    14357.10    163.60 o
   2   8   0      567.92      623.39     23.71 o
   3   8   0     2628.99     2819.91     52.56 o
   4   8   0     9313.37    10457.95    180.91 o
   5   8   0      256.94      321.94     16.68 o
   6   8   0      396.43      405.18     14.92 o
   7   8   0       28.28       37.16      9.28 o
   8   8   0      919.19      913.30     26.59 o
   9   8   0      110.81      120.28     28.04 o
  10   8   0       48.25       46.14     19.73 o
  11   8   0     1291.79     1261.05     33.49 o
  12   8   0        4.23       16.67      9.77 o
  13   8   0     1226.73     1408.54    135.92 o
  14   8   0      112.31      164.91     81.74 o
  15   8   0      414.72      372.29    187.33 o
  16   8   0      195.88      121.48     59.41 o
   1   9   0     2038.96     1277.13    262.99 o
   2   9   0      265.68      338.13     13.80 o
   3   9   0      220.70      224.84     14.05 o
   4   9   0      104.17      105.16     16.58 o
   5   9   0     1064.52     1012.43     51.32 o
   6   9   0      644.80      684.51     31.22 o
   7   9   0     9489.88    10385.50    282.96 o
   8   9   0      441.82      419.04     15.60 o
   9   9   0     1368.94     1250.79     67.40 o
  10   9   0     1198.00     1080.96     35.86 o
  11   9   0       19.56       38.28     17.81 o
  12   9   0      222.46      243.38     65.70 o
  13   9   0      839.88      862.85     71.08 o
  14   9   0      666.40      650.21     85.50 o
  15   9   0       75.01       57.39     36.76 o
  16   9   0        0.02       32.05     24.35 o
   0  10   0     3056.22     3214.06    133.59 o
   1  10   0     5574.42     5573.73     57.81 o
   2  10   0       49.74       38.86      7.76 o
   3  10   0       20.72       14.70      5.30 o
   4  10   0     1335.47     1383.25     63.70 o
   5  10   0       77.11       83.03     20.01 o
   6  10   0      101.84       71.54     40.38 o
   7  10   0     1026.37     1081.67     45.61 o
   8  10   0      883.33      834.29     25.80 o
   9  10   0      416.99      447.10     19.68 o
  10  10   0     1125.62     1112.86     33.22 o
  11  10   0      354.67      318.95     88.14 o
  12  10   0      703.49      699.04    228.54 o
  13  10   0      201.67      314.39     98.20 o
  14  10   0      558.37      691.99     92.64 o
  15  10   0       24.68       66.91     54.70 o
   1  11   0     2295.52     2516.65     87.66 o
   2  11   0      255.37      217.97     22.32 o
   3  11   0      808.00      822.20     38.04 o
   4  11   0       20.82       12.51      7.50 o
   5  11   0      246.01      260.66     30.82 o
   6  11   0        5.74        8.07      7.85 o
   7  11   0      181.45      202.62     20.31 o
   8  11   0       15.98        7.32      7.75 o
   9  11   0      103.93       79.88     28.93 o
  10  11   0        1.10       21.26     11.34 o
  11  11   0      945.52      960.44     55.31 o
  12  11   0        1.03       25.19     25.23 o
  13  11   0       39.00       27.49     28.38 o
  14  11   0       75.61      135.20     67.57 o
  15  11   0        0.67       18.53     24.61 o
   0  12   0      699.15      686.96     72.02 o
   1  12   0        0.05        4.03     11.46 o
   2  12   0      621.23      628.16     42.96 o
   3  12   0      156.88      158.93     28.31 o
   4  12   0        5.08       23.36      9.77 o
   5  12   0     1161.15     1172.72     49.35 o
   6  12   0      430.44      414.64     24.42 o
   7  12   0      759.32      745.78     43.77 o
   8  12   0        0.50        7.63      7.78 o
   9  12   0       13.02       19.42     15.50 o
  10  12   0       80.37       80.16     27.03 o
  11  12   0     1285.67     1206.27     88.34 o
  12  12   0       15.31       38.62     27.62 o
  13  12   0      109.72       84.24     71.96 o
  14  12   0      258.44      336.66    118.29 o
   1  13   0     3287.10     3335.58     75.27 o
   2  13   0     1045.75     1075.25     56.86 o
   3  13   0     2703.30     2742.52     97.01 o
   4  13   0     1117.77     1102.09     47.98 o
   5  13   0     2471.37     2712.79    123.57 o
   6  13   0     1836.39     1849.97     81.95 o
   7  13   0       21.05       21.83      9.22 o
   8  13   0     1054.68     1064.12     49.56 o
   9  13   0       65.88       64.84     24.88 o
  10  13   0       94.75       81.68     38.62 o
  11  13   0      867.74      807.88    224.05 o
  12  13   0      404.31      428.83    150.44 o
  13  13   0        1.07       22.76     38.26 o
  14  13   0        0.52       21.99     19.21 o
   0  14   0     3336.09     3573.85    176.75 o
   1  14   0       29.03       58.60     19.84 o
   2  14   0       28.59       25.89     11.67 o
   3  14   0      493.04      510.55     69.39 o
   4  14   0      702.35      785.03     43.80 o
   5  14   0        5.99       16.17     10.46 o
   6  14   0     1016.70      991.25     33.08 o
   7  14   0       13.95       26.07     14.08 o
   8  14   0      114.73       96.30     28.11 o
   9  14   0        8.52       32.06     13.81 o
  10  14   0     1546.77     1645.18     64.72 o
  11  14   0      237.62      276.05     66.94 o
  12  14   0       18.47       20.91     23.99 o
  13  14   0      228.14      167.26     70.52 o
   1  15   0     2456.80     2450.14     93.97 o
   2  15   0      402.60      424.65     61.73 o
   3  15   0      491.13      540.60     37.44 o
   4  15   0      651.74      562.64     45.42 o
   5  15   0       82.67       74.43     21.34 o
   6  15   0      385.87      293.27     61.54 o
   7  15   0      229.59      223.24     48.60 o
   8  15   0     2036.64     2159.71    138.81 o
   9  15   0     1024.73      975.50     63.90 o
  10  15   0       48.34       30.59     18.37 o
  11  15   0        6.45       20.69     28.04 o
  12  15   0      784.18     1095.64     89.09 o
  13  15   0      235.13      272.59    117.60 o
   0  16   0        5.16       14.03     20.63 o
   1  16   0      448.93      513.11     41.70 o
   2  16   0      686.77      738.80     43.19 o
   3  16   0       59.05       38.54     12.76 o
   4  16   0      127.66      103.07     24.11 o
   5  16   0      192.86      187.70     40.32 o
   6  16   0      242.10      170.57     69.30 o
   7  16   0      190.41      169.05     53.90 o
   8  16   0      179.76      276.66     56.92 o
   9  16   0        8.52       22.45     17.92 o
  10  16   0      141.45      127.88     34.85 o
  11  16   0      392.68      429.13    121.66 o
  12  16   0      106.73      111.81     37.69 o
   1  17   0      878.45      881.86     48.44 o
   2  17   0      478.35      420.98     73.33 o
   3  17   0        2.36       29.26     12.58 o
   4  17   0       32.44       29.92     11.07 o
   5  17   0      171.39      204.26     30.90 o
   6  17   0     1162.07     1276.57     55.73 o
   7  17   0        0.07       15.26     17.34 o
   8  17   0     2413.50     2347.21     83.28 o
   9  17   0        1.41       24.87     14.09 o
  10  17   0      298.60      286.50     72.47 o
  11  17   0       26.32       50.59     31.66 o
   0  18   0      118.00      113.15     43.70 o
   1  18   0      177.14      133.99     32.81 o
   2  18   0       63.67       58.45     20.47 o
   3  18   0      316.94      352.74     38.46 o
   4  18   0       51.53       59.86     24.39 o
   5  18   0        1.49        9.85     18.24 o
   6  18   0      339.15      343.43     73.26 o
   7  18   0     1153.10     1080.51     93.34 o
   8  18   0        4.29       38.51     20.78 o
   9  18   0      138.42      161.57     58.31 o
  10  18   0        0.03       56.45     31.77 o
   1  19   0      551.34      535.21     66.58 o
   2  19   0       11.37       27.57     15.55 o
   3  19   0      255.89      291.19     50.94 o
   4  19   0       83.34      116.43     30.38 o
   5  19   0      602.57      511.97     93.71 o
   6  19   0        0.03       25.15     21.36 o
   7  19   0       10.80       31.44     19.72 o
   8  19   0       81.17       77.66     26.32 o
   0  20   0      880.33      924.50     74.57 o
   1  20   0        9.21       25.07     12.29 o
   2  20   0      227.82      260.65     56.78 o
   3  20   0       43.22       54.54     19.78 o
   4  20   0       16.11       42.25     19.64 o
   5  20   0        9.90       29.29     16.40 o
   6  20   0      860.09      948.48    101.74 o
   7  20   0      261.49      159.97     55.49 o
   1  21   0        4.40       20.76     13.77 o
   2  21   0      612.45      577.67    114.43 o
   3  21   0       23.47       36.07     17.79 o
   4  21   0      333.83      269.57     63.82 o
   5  21   0        3.10       15.30     17.39 o
   0  22   0      103.12       84.39     47.91 o
   1   0   1      124.37      120.25      4.82 o
   2   0   1     1510.74     1693.18     40.77 o
   3   0   1     6398.27     6427.90     74.68 o
   4   0   1      396.64      509.73     14.69 o
   5   0   1      435.10      443.99     15.95 o
   6   0   1        1.63        5.96      4.83 o
   7   0   1     2803.88     3271.94     62.85 o
   8   0   1       17.48       11.90      5.19 o
   9   0   1     1166.45     1207.19     53.65 o
  10   0   1       20.16       30.20     10.61 o
  11   0   1      160.30      239.73     51.63 o
  12   0   1       29.40       59.99     24.58 o
  13   0   1     3031.84     2974.59    153.62 o
  14   0   1       41.40       66.35     40.68 o
  15   0   1      478.91      445.33     46.41 o
 -15   1   1       91.94      103.92     36.21 o
 -14   1   1      289.27      222.83     89.99 o
 -13   1   1      279.39      243.70     85.98 o
 -12   1   1      462.23      403.71     39.89 o
 -11   1   1        2.05        3.02     12.09 o
 -10   1   1       57.83       79.02     21.01 o
  -9   1   1     2023.70     2147.27     84.01 o
  -8   1   1      902.05      824.18     33.76 o
  -7   1   1     1762.63     1754.54     32.86 o
  -6   1   1      906.89      759.79     25.80 o
  -5   1   1     7016.09     6842.70    139.23 o
  -4   1   1     1048.73      995.46     25.98 o
  -3   1   1      803.67     1017.38     26.08 o
  -2   1   1    13718.20    12591.18    120.89 o
  -1   1   1     1538.96     1418.52     44.17 o
   0   1   1       13.90       26.09      2.23 o
   1   1   1     1582.11     1561.52     40.19 o
   2   1   1    13628.86    12511.92    180.52 o
   3   1   1      785.52      971.75     28.28 o
   4   1   1      987.65      924.71     26.02 o
   5   1   1     7013.44     7007.91     92.96 o
   6   1   1      916.90      760.33     21.38 o
   7   1   1     1776.32     1922.24     40.94 o
   8   1   1      890.45      802.62     31.52 o
   9   1   1     2009.86     2084.94     66.20 o
  10   1   1       48.87       65.31     18.70 o
  11   1   1        2.45        8.37     13.63 o
  12   1   1      440.49      393.74     43.74 o
  13   1   1      274.85      215.65     53.60 o
  14   1   1      292.14      222.81     55.09 o
  15   1   1       93.78       68.13     38.80 o
  16   1   1      117.91       75.50     42.48 o
 -16   2   1      233.60      173.49    138.76 o
 -15   2   1      100.19       67.81     50.13 o
 -14   2   1      250.88      226.84     69.21 o
 -13   2   1     1025.31     1073.46     40.86 o
 -12   2   1      272.63      257.93     59.34 o
 -11   2   1       35.41       29.72      9.62 o
 -10   2   1      569.31      538.22     23.51 o
  -9   2   1     3725.96     3660.93    112.11 o
  -8   2   1     1480.53     1540.37     35.29 o
  -7   2   1     6380.43     7002.02     93.31 o
  -6   2   1     1580.43     1814.57     45.04 o
  -5   2   1     8982.46     9406.28    118.86 o
  -4   2   1      245.78      248.69      7.22 o
  -3   2   1    17104.14    15429.00    111.82 o
  -2   2   1     1101.74      773.92     97.15 o
  -1   2   1      762.67      718.82     22.14 o
   0   2   1     2555.28     2374.24     39.39 o
   1   2   1      722.50      652.79     18.56 o
   2   2   1     1136.25      985.49     30.02 o
   3   2   1    17037.90    15583.92    255.00 o
   4   2   1      236.29      237.54      6.81 o
   5   2   1     9030.74     9582.41    129.13 o
   6   2   1     1559.53     1796.24     45.35 o
   7   2   1     6329.44     7106.45    133.85 o
   8   2   1     1461.80     1540.95     35.14 o
   9   2   1     3699.45     3711.89     85.26 o
  10   2   1      582.72      547.86     23.72 o
  11   2   1       31.76       36.42     12.99 o
  12   2   1      263.15      249.55     66.14 o
  13   2   1     1025.33     1080.64     43.14 o
  14   2   1      248.86      211.46     64.09 o
  15   2   1       97.11       91.56     38.02 o
  16   2   1      231.93      164.19     74.61 o
 -16   3   1      357.39      269.14    163.41 o
 -15   3   1      218.11      286.95    110.33 o
 -14   3   1      318.59      283.68     63.53 o
 -13   3   1      168.23      174.62     34.07 o
 -12   3   1      669.83      713.13     37.26 o
 -11   3   1      638.67      511.41     52.86 o
 -10   3   1       76.02       75.76     25.19 o
  -9   3   1     5047.56     5251.30    124.93 o
  -8   3   1      399.54      409.38     20.00 o
  -7   3   1     2108.24     2302.32     63.78 o
  -6   3   1     1894.24     1750.67    162.32 o
  -5   3   1     6785.02     6717.03     92.57 o
  -4   3   1      316.19      328.43     13.46 o
  -3   3   1      588.03      587.28     18.83 o
  -2   3   1     9309.56     9712.49    254.52 o
  -1   3   1     3406.31     3135.96     39.45 o
   0   3   1      525.57      520.93     15.30 o
   1   3   1     3278.45     3044.39     40.90 o
   2   3   1     9431.44     9752.00    129.04 o
   3   3   1      596.28      545.12     35.47 o
   4   3   1      316.87      336.07     13.09 o
   5   3   1     6718.29     6704.44     83.04 o
   6   3   1     1872.24     2024.93     43.45 o
   7   3   1     2098.75     2269.39     58.95 o
   8   3   1      407.84      419.35     18.12 o
   9   3   1     5041.51     5230.42    114.04 o
  10   3   1       74.73       85.35     21.33 o
  11   3   1      627.94      443.07     87.72 o
  12   3   1      662.24      706.93     39.23 o
  13   3   1      160.76      191.57     57.11 o
  14   3   1      310.85      323.96    114.19 o
  15   3   1      229.87      273.11     68.78 o
  16   3   1      356.60      308.57    124.90 o
  17   3   1      583.25      754.66     81.19 o
 -16   4   1      115.10       97.98     41.56 o
 -15   4   1      385.12      383.96     57.96 o
 -14   4   1       42.57       53.50     19.50 o
 -13   4   1      283.16      343.11     34.89 o
 -12   4   1      159.53      194.56     58.30 o
 -11   4   1      548.95      555.46     23.93 o
 -10   4   1     2155.11     2242.24     65.91 o
  -9   4   1       25.57       18.85      5.86 o
  -8   4   1      792.22      714.78     23.30 o
  -7   4   1     2408.58     2186.17     69.19 o
  -6   4   1     3662.81     3880.11    123.84 o
  -5   4   1     2327.22     2365.10     44.31 o
  -4   4   1     1277.47     1284.24     23.48 o
  -3   4   1     5644.35     5571.39    119.76 o
  -2   4   1     6248.00     5703.37    398.60 o
  -1   4   1     4683.97     4921.34     60.65 o
   0   4   1    11914.86    12174.44    154.57 o
   1   4   1     4723.89     4979.50     61.32 o
   2   4   1     6166.88     6247.69    119.96 o
   3   4   1     5610.32     5661.97     69.58 o
   4   4   1     1260.85     1319.11     29.17 o
   5   4   1     2290.19     2437.51     34.79 o
   6   4   1     3617.89     3619.95     78.51 o
   7   4   1     2392.55     2128.25     57.81 o
   8   4   1      757.58      664.09     19.10 o
   9   4   1       27.07       22.54      6.13 o
  10   4   1     2165.87     2362.38     71.43 o
  11   4   1      560.99      567.68     31.94 o
  12   4   1      154.96      147.99     43.73 o
  13   4   1      284.12      287.37     82.02 o
  14   4   1       43.95       65.79     36.96 o
  15   4   1      383.68      368.13    131.74 o
  16   4   1      116.75       76.63     41.94 o
  17   4   1       74.44       59.93     54.37 o
 -16   5   1      522.00      509.73     75.64 o
 -15   5   1      398.37      342.51    136.90 o
 -14   5   1      491.60      496.41     56.29 o
 -13   5   1     2091.91     2095.02    104.86 o
 -12   5   1      502.49      441.69     83.11 o
 -11   5   1      193.26      215.87     36.62 o
 -10   5   1     1098.46     1004.52     36.14 o
  -9   5   1     1916.99     2065.19     73.83 o
  -8   5   1      439.50      455.89     14.39 o
  -7   5   1      583.40      628.07     36.23 o
  -6   5   1     2108.64     2256.81     61.25 o
  -5   5   1     4847.67     5089.29    100.31 o
  -4   5   1     2466.28     2461.46     50.76 o
  -3   5   1     2695.29     2600.43     43.12 o
  -2   5   1      569.65      632.34     18.81 o
  -1   5   1     5003.12     4840.12     68.18 o
   0   5   1     1071.01      693.76     21.03 o
   1   5   1     5053.25     5021.00     56.96 o
   2   5   1      589.98      667.22     19.49 o
   3   5   1     2652.93     2592.09     37.56 o
   4   5   1     2460.60     2452.13     42.70 o
   5   5   1     4833.15     5223.42     94.49 o
   6   5   1     2147.36     2310.22     62.69 o
   7   5   1      595.63      596.83     23.00 o
   8   5   1      445.31      451.00     14.44 o
   9   5   1     1921.49     2019.43     71.08 o
  10   5   1     1087.36     1038.45     40.70 o
  11   5   1      184.13      182.00     71.88 o
  12   5   1      498.66      468.76     24.27 o
  13   5   1     2088.02     1974.32    101.69 o
  14   5   1      498.29      544.77    190.00 o
  15   5   1      410.38      385.93    110.81 o
  16   5   1      504.31      618.02     84.16 o
  17   5   1       91.13       90.16     41.03 o
 -17   6   1      507.93      352.42    145.08 o
 -16   6   1      246.94      197.45     85.99 o
 -15   6   1       49.16       60.81     26.26 o
 -14   6   1      384.47      356.59    174.57 o
 -13   6   1      150.28      148.03     56.35 o
 -12   6   1     1194.63     1094.25     35.94 o
 -11   6   1      495.57      466.24     25.91 o
 -10   6   1      109.20       99.58     27.71 o
  -9   6   1      893.94      885.58     28.18 o
  -8   6   1      293.43      231.99     20.72 o
  -7   6   1     1069.27     1196.55     50.87 o
  -6   6   1       95.88      100.52     17.90 o
  -5   6   1      598.83      591.34     23.92 o
  -4   6   1      334.48      345.19     11.30 o
  -3   6   1     5763.88     5844.44    172.89 o
  -2   6   1     6545.60     6520.79     88.83 o
  -1   6   1     2227.66     2292.36     42.44 o
   0   6   1     4455.50     4726.67     64.58 o
   1   6   1     2194.61     2222.05     31.85 o
   2   6   1     6441.66     6520.64     80.81 o
   3   6   1     5751.61     5945.93     93.02 o
   4   6   1      342.05      371.43      9.95 o
   5   6   1      601.38      588.98     21.37 o
   6   6   1       83.42       87.21      8.40 o
   7   6   1     1067.59     1215.92     50.94 o
   8   6   1      306.35      260.04     21.43 o
   9   6   1      908.51      893.46     24.81 o
  10   6   1      116.20      121.78     28.62 o
  11   6   1      496.80      422.88     18.70 o
  12   6   1     1225.02     1194.60     56.63 o
  13   6   1      154.24      197.69     47.62 o
  14   6   1      398.80      415.56    111.23 o
  15   6   1       49.95       31.86     27.00 o
  16   6   1      254.31      250.71     97.57 o
  17   6   1      519.89      501.98    144.25 o
 -16   7   1      257.74      249.75     84.05 o
 -15   7   1      189.72      268.45    172.01 o
 -14   7   1      269.11      215.35    136.98 o
 -13   7   1       81.00       83.20     32.59 o
 -12   7   1      323.75      256.61     49.53 o
 -11   7   1      415.39      399.21     23.48 o
 -10   7   1     2164.51     2039.34     77.85 o
  -9   7   1     2487.51     2452.46     69.73 o
  -8   7   1      891.48      913.29     29.84 o
  -7   7   1      332.43      342.56     13.12 o
  -6   7   1     1187.77     1141.53     40.63 o
  -5   7   1      927.05      890.88     33.19 o
  -4   7   1     3860.54     4095.56     81.70 o
  -3   7   1      483.67      564.55     21.11 o
  -2   7   1        2.41        6.63      4.96 o
  -1   7   1      264.52      190.14     27.24 o
   0   7   1      730.07      782.98     25.40 o
   1   7   1      267.17      253.82     14.76 o
   2   7   1        2.93        6.47      5.07 o
   3   7   1      465.26      534.29     22.98 o
   4   7   1     3822.11     4010.79     83.78 o
   5   7   1      973.88      925.72     33.85 o
   6   7   1     1218.93     1211.61     39.04 o
   7   7   1      329.85      350.64     10.21 o
   8   7   1      875.85      923.70     38.38 o
   9   7   1     2424.68     2410.11     58.07 o
  10   7   1     2195.19     2176.92    103.63 o
  11   7   1      439.17      402.32     51.85 o
  12   7   1      321.99      281.28     89.67 o
  13   7   1       75.66       91.30     42.67 o
  14   7   1      271.01      272.14     77.75 o
  15   7   1      187.95      237.89     68.96 o
  16   7   1      254.95      261.79     72.04 o
 -16   8   1      106.94       80.43     45.77 o
 -15   8   1        9.44       46.28     33.95 o
 -14   8   1      473.82      492.18     76.35 o
 -13   8   1      186.36      206.79     84.28 o
 -12   8   1     1416.14     1419.22     82.24 o
 -11   8   1     3060.47     3244.87    145.26 o
 -10   8   1      648.58      720.75     30.62 o
  -9   8   1      961.31      950.71     32.29 o
  -8   8   1     1166.44     1099.75     36.47 o
  -7   8   1      205.63      190.10     31.50 o
  -6   8   1      172.25      163.64     19.68 o
  -5   8   1      996.76      975.83     37.57 o
  -4   8   1     2452.79     2593.28     68.84 o
  -3   8   1     6826.47     6278.68    143.69 o
  -2   8   1     5803.01     6481.25    179.28 o
  -1   8   1     3174.01     3112.89     72.68 o
   0   8   1     5640.98     5738.35     63.79 o
   1   8   1     3237.98     3298.88     72.84 o
   2   8   1     5783.58     5999.38    107.22 o
   3   8   1     6755.89     6693.42     95.21 o
   4   8   1     2462.84     2654.46     76.29 o
   5   8   1      997.63     1055.84     41.80 o
   6   8   1      173.18      199.01     11.05 o
   7   8   1      203.67      192.08      8.50 o
   8   8   1     1159.59     1110.91     43.43 o
   9   8   1      962.10      926.54     27.39 o
  10   8   1      645.74      661.00     20.92 o
  11   8   1     3092.82     3225.29    166.29 o
  12   8   1     1419.48     1505.72     88.50 o
  13   8   1      187.32      241.26     92.26 o
  14   8   1      463.02      391.13    156.39 o
  15   8   1        9.13       28.69     22.61 o
  16   8   1      107.11      112.09     54.55 o
 -16   9   1      293.22      241.63    179.30 o
 -15   9   1      125.55      127.05     81.63 o
 -14   9   1      446.52      393.11    161.00 o
 -13   9   1      216.95      227.73     84.70 o
 -12   9   1      285.94      258.71     74.31 o
 -11   9   1       18.63        8.35      5.54 o
 -10   9   1     1166.64     1135.18     29.81 o
  -9   9   1      135.74       72.54     18.72 o
  -8   9   1      172.85      170.59     15.15 o
  -7   9   1       23.68       22.85      9.68 o
  -6   9   1     3052.74     3168.13     88.51 o
  -5   9   1      451.79      383.08     14.87 o
  -4   9   1      627.28      703.87     40.39 o
  -3   9   1      253.48      241.96     13.39 o
  -2   9   1       31.92       37.89      7.76 o
  -1   9   1     1533.37     1586.87     49.18 o
   0   9   1     1414.73     1413.60     45.81 o
   1   9   1     1534.95     1651.70     57.41 o
   2   9   1       31.75       36.46      6.79 o
   3   9   1      271.09      245.45     24.33 o
   4   9   1      607.25      673.97     37.26 o
   5   9   1      460.79      377.35     16.13 o
   6   9   1     3050.29     3287.69     90.94 o
   7   9   1       24.70       20.95      7.42 o
   8   9   1      180.46      192.07     10.52 o
   9   9   1      133.31      119.35     39.21 o
  10   9   1     1192.76     1182.24     46.45 o
  11   9   1       20.52        2.95     14.05 o
  12   9   1      281.63      298.15    108.30 o
  13   9   1      208.91      184.74     70.33 o
  14   9   1      444.13      374.06    129.30 o
  15   9   1      125.75      109.91     39.27 o
  16   9   1      300.65      282.94     79.92 o
 -15  10   1       52.56       52.43     35.46 o
 -14  10   1      445.41      470.13     79.71 o
 -13  10   1      299.80      304.19     87.79 o
 -12  10   1      289.39      278.28     85.58 o
 -11  10   1       63.30       45.26     23.19 o
 -10  10   1     2739.14     2785.42    125.43 o
  -9  10   1       15.24       22.19      8.57 o
  -8  10   1     3143.44     2873.61    133.29 o
  -7  10   1      427.38      443.53     23.66 o
  -6  10   1     1594.70     1575.79     59.29 o
  -5  10   1       13.86       17.85      4.75 o
  -4  10   1      306.32      322.80     20.81 o
  -3  10   1      635.99      605.21     18.74 o
  -2  10   1      592.77      551.02     20.73 o
  -1  10   1     1447.41     1531.13     39.00 o
   0  10   1      350.30      339.94     27.23 o
   1  10   1     1456.66     1580.89     54.65 o
   2  10   1      586.46      542.74     19.07 o
   3  10   1      653.79      633.81     22.54 o
   4  10   1      316.17      367.47     21.98 o
   5  10   1       17.17       19.72      5.06 o
   6  10   1     1605.01     1558.92     59.95 o
   7  10   1      433.64      449.74     15.14 o
   8  10   1     3148.12     3017.18    101.60 o
   9  10   1       13.42       13.56      7.72 o
  10  10   1     2738.67     2822.08    151.04 o
  11  10   1       60.54       44.78     21.72 o
  12  10   1      281.59      354.09     93.39 o
  13  10   1      300.41      298.36    107.66 o
  14  10   1      440.35      402.64    142.33 o
  15  10   1       54.01       60.67     33.19 o
 -15  11   1      107.20       82.96     39.86 o
 -14  11   1      150.52      244.71    122.96 o
 -13  11   1      255.33      218.03    105.88 o
 -12  11   1      181.69      159.99     45.73 o
 -11  11   1       16.73       21.85     14.05 o
 -10  11   1      325.14      289.04     30.78 o
  -9  11   1      552.19      581.41     26.59 o
  -8  11   1      932.72      921.83     29.49 o
  -7  11   1      312.60      318.02     53.11 o
  -6  11   1      540.53      553.11     23.93 o
  -5  11   1       42.50       51.63     16.29 o
  -4  11   1      515.47      492.75     21.13 o
  -3  11   1     1775.93     1905.87     72.54 o
  -2  11   1      759.01      722.70     28.26 o
  -1  11   1     4181.83     4360.51     99.11 o
   0  11   1      205.86      158.39     30.99 o
   1  11   1     4207.05     4515.30    111.75 o
   2  11   1      750.59      734.79     34.60 o
   3  11   1     1773.81     1916.26     66.82 o
   4  11   1      512.41      470.23     36.38 o
   5  11   1       40.69       53.59     19.32 o
   6  11   1      542.23      535.82     19.88 o
   7  11   1      308.03      298.72     62.68 o
   8  11   1      913.61      905.60     53.46 o
   9  11   1      548.59      530.09     44.12 o
  10  11   1      313.26      319.31     35.41 o
  11  11   1       15.96       23.09     14.64 o
  12  11   1      181.92      163.77    101.90 o
  13  11   1      254.27      260.53     91.69 o
  14  11   1      152.56      227.23     77.72 o
  15  11   1      111.56      114.53     79.17 o
 -14  12   1      582.46      660.14    101.07 o
 -13  12   1      376.86      383.45    198.51 o
 -12  12   1      602.50      602.61    180.74 o
 -11  12   1      229.00      213.57     66.12 o
 -10  12   1       18.24       25.69     13.67 o
  -9  12   1      628.22      633.50     35.44 o
  -8  12   1      781.75      786.45     25.65 o
  -7  12   1      311.90      310.91     23.90 o
  -6  12   1      343.95      400.88     45.88 o
  -5  12   1      616.12      348.72    147.90 o
  -4  12   1      515.13      471.96     34.30 o
  -3  12   1      585.07      575.77     23.50 o
  -2  12   1     2721.97     2943.02     88.24 o
  -1  12   1      257.57      316.44     51.25 o
   0  12   1       34.77       48.72     13.05 o
   1  12   1      249.71      285.38     44.91 o
   2  12   1     2723.32     2904.37     88.97 o
   3  12   1      601.06      598.97     36.22 o
   4  12   1      513.77      486.80     28.15 o
   5  12   1      608.47      634.52     26.16 o
   6  12   1      339.44      384.63     22.41 o
   7  12   1      295.78      264.71     19.26 o
   8  12   1      812.11      823.65     52.37 o
   9  12   1      638.96      636.75     49.11 o
  10  12   1       16.36       18.19     18.43 o
  11  12   1      222.93      200.52     88.88 o
  12  12   1      600.08      703.18    220.16 o
  13  12   1      388.56      431.48    170.91 o
  14  12   1      581.51      723.69     84.85 o
 -14  13   1       33.99       11.98     26.99 o
 -13  13   1       19.12       38.49     40.04 o
 -12  13   1      482.17      507.12    174.55 o
 -11  13   1      160.63       67.23     74.49 o
 -10  13   1      120.86      102.28     46.61 o
  -9  13   1      542.84      445.27     35.84 o
  -8  13   1       13.44       14.50     13.10 o
  -7  13   1      769.22      774.21     30.81 o
  -6  13   1      254.70      268.70     26.92 o
  -5  13   1     2852.37     2876.66    131.65 o
  -4  13   1      204.26      190.74     32.76 o
  -3  13   1      229.27      246.66     39.01 o
  -2  13   1      205.43      223.96     28.56 o
  -1  13   1        9.94       25.53     12.35 o
   0  13   1      144.56      139.02     24.05 o
   1  13   1        6.36       23.50     14.66 o
   2  13   1      204.07      206.46     29.76 o
   3  13   1      235.33      274.19     48.24 o
   4  13   1      200.59      203.14     35.42 o
   5  13   1     2824.85     3124.65    157.31 o
   6  13   1      248.73      226.51     21.75 o
   7  13   1      760.90      803.88     42.11 o
   8  13   1       13.16       28.11     17.71 o
   9  13   1      538.10      478.79     42.60 o
  10  13   1      122.95      133.38     49.29 o
  11  13   1      154.62      164.98     45.04 o
  12  13   1      495.83      465.00    127.09 o
  13  13   1       17.63       40.76     25.10 o
  14  13   1       36.75       44.29     23.65 o
 -13  14   1       46.42       89.63     46.14 o
 -12  14   1      129.84      184.91     76.51 o
 -11  14   1       16.37       40.72     39.73 o
 -10  14   1      358.11      321.01     43.81 o
  -9  14   1      317.24      285.55     72.55 o
  -8  14   1       82.52       70.61     26.21 o
  -7  14   1      390.50      384.71     86.45 o
  -6  14   1      469.03      480.77     34.92 o
  -5  14   1      337.67      354.62     49.64 o
  -4  14   1      380.12      415.42     71.56 o
  -3  14   1     1721.07     1734.37     76.29 o
  -2  14   1     1949.34     1947.22     94.81 o
  -1  14   1      344.18      375.43     59.40 o
   0  14   1      414.71      467.96     62.62 o
   1  14   1      336.62      378.88     53.29 o
   2  14   1     1927.00     1884.94     79.22 o
   3  14   1     1715.51     1716.36     76.45 o
   4  14   1      361.12      406.34     59.05 o
   5  14   1      331.05      315.99     28.69 o
   6  14   1      464.90      445.84     28.48 o
   7  14   1      368.41      329.15     70.01 o
   8  14   1       83.68       92.87     25.60 o
   9  14   1      315.28      311.41     69.63 o
  10  14   1      363.28      131.94    121.92 o
  11  14   1       14.41       27.41     26.32 o
  12  14   1      133.24      145.22     50.24 o
  13  14   1       45.98       58.32     28.60 o
 -12  15   1      736.63      775.95    105.73 o
 -11  15   1       33.48       64.27     55.02 o
 -10  15   1      267.02      234.29     65.96 o
  -9  15   1       71.59       55.76     17.48 o
  -8  15   1      856.03      748.82     66.59 o
  -7  15   1      252.54      336.82     71.67 o
  -6  15   1      845.74      855.57     38.63 o
  -5  15   1      293.38      242.30     38.19 o
  -4  15   1     1717.29     1686.32     63.20 o
  -3  15   1      402.26      453.64     64.63 o
  -2  15   1       94.51      128.90     29.41 o
  -1  15   1      669.28      719.35     57.33 o
   0  15   1      196.99      210.02     33.04 o
   1  15   1      680.97      690.25     42.95 o
   2  15   1       95.55      116.99     33.78 o
   3  15   1      395.22      409.66     60.61 o
   4  15   1     1749.69     1640.26     48.89 o
   5  15   1      296.35      235.74     22.77 o
   6  15   1      839.85      854.16     42.32 o
   7  15   1      244.23      198.59     56.99 o
   8  15   1      864.39      766.95     58.57 o
   9  15   1       76.06       86.58     31.76 o
  10  15   1      286.56      264.69     73.82 o
  11  15   1       34.89       53.53     21.42 o
  12  15   1      720.90      672.96    164.35 o
 -12  16   1       67.41      121.55     46.95 o
 -11  16   1      158.42      173.28     54.82 o
 -10  16   1      227.18      218.96     54.88 o
  -9  16   1       88.27      128.38     33.31 o
  -8  16   1      136.87      105.88     30.00 o
  -7  16   1       46.71       51.98     18.26 o
  -6  16   1      157.60      165.95     42.39 o
  -5  16   1      182.36      201.84     42.05 o
  -4  16   1      190.70      175.72     32.97 o
  -3  16   1      683.12      744.86     89.38 o
  -2  16   1      510.77      538.03     47.36 o
  -1  16   1      585.45      616.26     84.39 o
   0  16   1      809.59      869.26     49.46 o
   1  16   1      583.67      575.05     34.77 o
   2  16   1      485.67      486.01     37.90 o
   3  16   1      693.16      686.53     44.43 o
   4  16   1      175.03      170.77     32.22 o
   5  16   1      184.70      225.33     43.93 o
   6  16   1      159.28      159.16     43.19 o
   7  16   1       46.41       48.60     18.23 o
   8  16   1      134.84      120.51     38.45 o
   9  16   1       87.16       96.32     36.89 o
  10  16   1      232.74      231.01     83.09 o
  11  16   1      155.40      165.86     46.91 o
  12  16   1       69.23      113.84     41.71 o
 -11  17   1      312.67      332.23    107.98 o
 -10  17   1      173.76      291.56     78.05 o
  -9  17   1      368.43      392.33     96.15 o
  -8  17   1       12.87       21.09     19.50 o
  -7  17   1      528.26      543.96    104.16 o
  -6  17   1       55.37       65.02     23.68 o
  -5  17   1     2883.91     3091.73    117.80 o
  -4  17   1      524.49      563.64     40.67 o
  -3  17   1      398.16      374.18     62.85 o
  -2  17   1      696.71      735.94     58.10 o
  -1  17   1       84.44       78.78     18.70 o
   0  17   1      436.25      447.23     58.87 o
   1  17   1       84.73       84.65     19.10 o
   2  17   1      705.07      737.12     69.00 o
   3  17   1      394.16      398.06     60.91 o
   4  17   1      529.36      563.16     92.00 o
   5  17   1     2901.01     2804.79    157.09 o
   6  17   1       56.61       54.95     19.66 o
   7  17   1      539.64      545.36    125.55 o
   8  17   1       12.84       18.90     20.84 o
   9  17   1      358.70      317.95     80.50 o
  10  17   1      169.93      231.59     65.02 o
  11  17   1      314.27      286.61    116.15 o
 -10  18   1      157.92      166.34     55.49 o
  -9  18   1     1423.09     1358.34     65.42 o
  -8  18   1       23.05       37.12     19.52 o
  -7  18   1      189.52      170.44     57.54 o
  -6  18   1      369.70      357.62     73.96 o
  -5  18   1      139.39      118.45     29.02 o
  -4  18   1       79.35      103.15     26.57 o
  -3  18   1      255.74      290.95     55.14 o
  -2  18   1       24.66       39.13     16.54 o
  -1  18   1      295.91      298.90     50.15 o
   0  18   1      392.31      408.41     62.11 o
   1  18   1      303.36      298.28     50.90 o
   2  18   1       25.50       16.86     14.35 o
   3  18   1      258.81      331.13     67.24 o
   4  18   1       75.86       87.11     22.43 o
   5  18   1      138.87      111.33     31.93 o
   6  18   1      374.30      397.36    100.45 o
   7  18   1      191.91      192.16     59.49 o
   8  18   1       23.21       24.56     12.99 o
   9  18   1     1425.22     1482.94     89.30 o
  10  18   1      160.37      168.51     69.05 o
  -8  19   1      132.84      121.03     39.51 o
  -7  19   1      488.75      393.02    104.27 o
  -6  19   1      293.49      323.30     81.49 o
  -5  19   1      558.40      529.06     88.96 o
  -4  19   1      347.14      304.08     50.17 o
  -3  19   1       70.03       59.41     23.45 o
  -2  19   1      179.87      188.07     40.58 o
  -1  19   1      747.01      704.29     68.57 o
   0  19   1      235.45      240.72     48.96 o
   1  19   1      734.71      798.22    114.20 o
   2  19   1      181.72      179.58     39.03 o
   3  19   1       67.40       67.08     22.61 o
   4  19   1      351.37      277.71     60.13 o
   5  19   1      569.20      707.69     81.43 o
   6  19   1      294.77      318.43     78.13 o
   7  19   1      499.70      419.99    109.79 o
   8  19   1      131.63      148.26     51.17 o
  -7  20   1       65.42       92.33     30.03 o
  -6  20   1      144.09      149.25     42.48 o
  -5  20   1       52.08       82.86     25.18 o
  -4  20   1       30.35       24.80     15.88 o
  -3  20   1      467.37      498.28    109.54 o
  -2  20   1       45.57       84.38     24.34 o
  -1  20   1      227.89      258.00     51.57 o
   0  20   1      221.01      148.67     36.83 o
   1  20   1      224.02      227.51     44.12 o
   2  20   1       47.18       88.32     24.51 o
   3  20   1      467.05      455.31     96.89 o
   4  20   1       29.75       23.51     18.24 o
   5  20   1       50.30       54.25     27.85 o
   6  20   1      147.26      126.42     36.56 o
   7  20   1       64.04       74.09     35.96 o
  -5  21   1        4.91       28.85     17.80 o
  -4  21   1       51.79      100.49     29.56 o
  -3  21   1       55.57       57.81     22.61 o
  -2  21   1       75.20       80.39     29.14 o
  -1  21   1      393.87      327.55     83.45 o
   0  21   1      278.55      304.63     67.06 o
   1  21   1      398.47      337.12     79.42 o
   2  21   1       74.10       49.70     21.78 o
   3  21   1       56.18       49.57     27.21 o
   4  21   1       51.87       89.24     26.96 o
   5  21   1        4.48       27.29     21.96 o
   0   0   2    40751.25    35500.91    718.91 o
   1   0   2    13186.25    12200.40    253.79 o
   2   0   2     2828.64     2525.68    263.41 o
   3   0   2      844.37      876.87     26.25 o
   4   0   2     5371.68     4791.84     68.39 o
   5   0   2     1662.51     1815.45     37.35 o
   6   0   2      644.84      726.40     20.87 o
   7   0   2     9388.86     9986.05    124.67 o
   8   0   2       53.17       50.07      9.39 o
   9   0   2      741.48      749.24     29.08 o
  10   0   2      699.72      639.18     28.82 o
  11   0   2      306.01      337.23     60.56 o
  12   0   2      191.60      167.09     47.10 o
  13   0   2       34.21       36.46     13.44 o
  14   0   2     1290.26     1238.54     47.36 o
  15   0   2      356.99      244.25     83.17 o
  16   0   2      483.06      628.13     67.05 o
 -15   1   2      122.76      127.23     62.65 o
 -14   1   2       57.03       51.87     34.46 o
 -13   1   2      632.43      631.22     42.47 o
 -12   1   2      261.01      217.36     54.09 o
 -11   1   2     6254.96     6240.45    146.93 o
 -10   1   2      183.77      193.40     19.34 o
  -9   1   2     1275.33     1161.62     55.39 o
  -8   1   2      245.12      189.27     29.26 o
  -7   1   2     4142.92     4553.80     73.05 o
  -6   1   2     5477.29     5757.65     87.13 o
  -5   1   2       15.27        7.63      3.58 o
  -4   1   2     1178.13     1135.77     28.37 o
  -3   1   2     4033.97     3624.92     75.64 o
  -2   1   2     1270.51     1072.39     30.35 o
  -1   1   2     1659.51     1538.89    154.86 o
   0   1   2      789.63      755.61     21.75 o
   1   1   2     1623.09     1832.63     40.97 o
   2   1   2     1311.24     1094.88     25.37 o
   3   1   2     4067.71     3500.78     43.05 o
   4   1   2     1201.88     1166.00     30.27 o
   5   1   2       17.48        8.34      4.14 o
   6   1   2     5496.89     5898.68     69.71 o
   7   1   2     4181.70     4631.44     82.65 o
   8   1   2      232.35      168.52     27.25 o
   9   1   2     1250.22     1164.95     49.27 o
  10   1   2      180.53      104.35     35.88 o
  11   1   2     6247.40     6380.53    221.61 o
  12   1   2      274.41      233.60     48.82 o
  13   1   2      665.06      739.49     58.82 o
  14   1   2       53.53       50.78     24.26 o
  15   1   2      128.68      152.37     56.11 o
  16   1   2      129.19      104.12     60.21 o
 -15   2   2      147.44      123.90     43.79 o
 -14   2   2       82.06       68.23     24.57 o
 -13   2   2      900.08      925.18    129.56 o
 -12   2   2     1680.55     1520.02     77.82 o
 -11   2   2     1322.34     1275.93     57.83 o
 -10   2   2     2332.66     2327.41     67.03 o
  -9   2   2      922.89      890.98     47.45 o
  -8   2   2     1642.71     1625.73     53.11 o
  -7   2   2     3228.70     3171.04     74.09 o
  -6   2   2     2106.93     2117.85     52.30 o
  -5   2   2       26.61       53.72      8.91 o
  -4   2   2     2518.57     2356.47    189.31 o
  -3   2   2     2252.11     2310.90     32.18 o
  -2   2   2     9637.36     9712.64    231.52 o
  -1   2   2    18890.04    18241.96    170.70 o
   0   2   2    11620.63    10315.51    138.85 o
   1   2   2    19050.12    18062.26    193.02 o
   2   2   2     9643.45     9669.49    124.51 o
   3   2   2     2262.49     2146.85    141.08 o
   4   2   2     2525.78     2592.34     32.57 o
   5   2   2       28.02       43.25      7.09 o
   6   2   2     2071.00     2067.79     46.24 o
   7   2   2     3229.59     3287.39     70.52 o
   8   2   2     1646.98     1205.97    172.47 o
   9   2   2      947.61      893.83     36.49 o
  10   2   2     2340.17     2374.08     70.27 o
  11   2   2     1331.80     1240.24     55.14 o
  12   2   2     1681.08     1565.82     67.15 o
  13   2   2      896.12      885.45     48.27 o
  14   2   2       81.95       43.25     24.32 o
  15   2   2      151.48      227.14     85.32 o
  16   2   2      671.61      822.02     90.27 o
  17   2   2      172.31      105.82     64.25 o
 -16   3   2       82.98       61.70     47.98 o
 -15   3   2      295.04      235.83    101.88 o
 -14   3   2      394.02      355.49     49.23 o
 -13   3   2      205.40      205.04     59.46 o
 -12   3   2      842.91      849.72     56.32 o
 -11   3   2     2152.18     2096.62     91.41 o
 -10   3   2     1564.72     1550.93     79.89 o
  -9   3   2     1478.33     1474.85    112.78 o
  -8   3   2     1078.83     1167.90     47.01 o
  -7   3   2      572.36      658.55     31.79 o
  -6   3   2      346.25      314.55     21.36 o
  -5   3   2     2863.70     2392.85    349.18 o
  -4   3   2     1627.68     1652.56     48.03 o
  -3   3   2     1214.74     1061.01    104.79 o
  -2   3   2     5213.74     4944.38    110.88 o
  -1   3   2    44021.66    42106.08    423.68 o
   0   3   2    17047.84    15952.50    267.34 o
   1   3   2    43656.26    41741.34    540.94 o
   2   3   2     5218.73     4971.80     64.65 o
   3   3   2     1188.45     1057.81    103.73 o
   4   3   2     1603.65     1081.16    247.90 o
   5   3   2     2879.49     2982.65     50.65 o
   6   3   2      345.96      350.02     10.08 o
   7   3   2      603.67      671.99     30.55 o
   8   3   2     1075.82     1084.03     45.70 o
   9   3   2     1481.45     1489.67     58.15 o
  10   3   2     1580.18     1490.08     54.06 o
  11   3   2     2136.23     2103.35     75.35 o
  12   3   2      860.72      845.57     41.32 o
  13   3   2      205.80      244.69     27.44 o
  14   3   2      381.46      387.76    122.73 o
  15   3   2      306.57      328.58    109.29 o
  16   3   2       86.33      116.89     65.44 o
  17   3   2      529.58      616.12     83.10 o
 -16   4   2      404.85      406.82    201.08 o
 -15   4   2      152.14      164.82     54.68 o
 -14   4   2      472.05      503.02    100.34 o
 -13   4   2      697.93      703.67     63.08 o
 -12   4   2      742.67      691.51     66.31 o
 -11   4   2     1075.37      960.56     61.66 o
 -10   4   2       21.61       28.15     14.45 o
  -9   4   2      251.14      245.07     25.45 o
  -8   4   2      336.37      339.07     15.11 o
  -7   4   2     2136.47     2114.83     66.41 o
  -6   4   2     1279.20     1158.87     28.51 o
  -5   4   2      316.84      315.94     20.03 o
  -4   4   2      401.85      292.34     68.44 o
  -3   4   2     2183.68     2268.99     73.57 o
  -2   4   2     1370.74     1356.84     35.62 o
  -1   4   2    19644.80    19411.56    240.14 o
   0   4   2    76335.27    71493.17   4235.78 o
   1   4   2    19757.78    19688.70    243.62 o
   2   4   2     1369.35     1376.51     33.59 o
   3   4   2     2214.52     2351.90     34.57 o
   4   4   2      417.81      502.74     24.39 o
   5   4   2      288.79      296.24     16.69 o
   6   4   2     1265.19      996.88     66.39 o
   7   4   2     2107.47     2050.36     53.70 o
   8   4   2      320.76      330.08     11.32 o
   9   4   2      270.00      263.87     17.51 o
  10   4   2       16.29       11.45      6.17 o
  11   4   2     1104.41     1011.90     30.98 o
  12   4   2      751.59      679.02     36.84 o
  13   4   2      695.84      751.87     52.84 o
  14   4   2      477.64      658.40    168.84 o
  15   4   2      146.72      175.87     52.40 o
  16   4   2      395.27      526.54     80.70 o
  17   4   2       34.03       45.12     19.45 o
 -16   5   2      191.29      126.43    122.56 o
 -15   5   2      329.30      288.07     92.66 o
 -14   5   2      962.45      972.17     85.93 o
 -13   5   2      386.78      285.34     68.45 o
 -12   5   2      115.36      116.86     42.21 o
 -11   5   2      204.74      215.43     62.47 o
 -10   5   2     1534.29     1514.71     70.90 o
  -9   5   2       26.89       23.72      8.00 o
  -8   5   2      423.66      438.35     17.61 o
  -7   5   2      832.58      794.86     36.48 o
  -6   5   2     1432.30     1532.88     59.69 o
  -5   5   2      358.73      369.02     15.94 o
  -4   5   2     2301.71     2421.84     53.52 o
  -3   5   2     4324.38     4446.39    102.88 o
  -2   5   2     5783.27     5500.67    154.95 o
  -1   5   2     1318.67     1200.02     33.69 o
   0   5   2    60331.70    57060.06    662.82 o
   1   5   2     1316.57     1233.15     39.73 o
   2   5   2     5732.27     4993.21    303.23 o
   3   5   2     4327.11     4203.75     86.70 o
   4   5   2     2270.83     2415.62     42.17 o
   5   5   2      355.30      335.40     35.56 o
   6   5   2     1459.67      442.35    365.12 o
   7   5   2      829.84      813.78     30.29 o
   8   5   2      396.23      403.76     10.27 o
   9   5   2       27.77       28.62      7.81 o
  10   5   2     1524.60     1498.45     57.41 o
  11   5   2      197.99       35.40     67.32 o
  12   5   2      115.25      126.58     38.77 o
  13   5   2      383.62      337.16    101.26 o
  14   5   2      993.47      978.19     86.84 o
  15   5   2      333.14      292.12    110.10 o
  16   5   2      189.28      225.86     84.37 o
  17   5   2      142.04      103.11     47.39 o
 -17   6   2       25.13       34.57     27.05 o
 -16   6   2      190.21      194.10     99.49 o
 -15   6   2      152.43      278.14    126.28 o
 -14   6   2       83.03      112.52     47.93 o
 -13   6   2      107.76       85.36     27.88 o
 -12   6   2     2154.35     2320.99    121.36 o
 -11   6   2      150.50      136.24     39.79 o
 -10   6   2      105.60       95.79     28.06 o
  -9   6   2      309.91      265.96     17.32 o
  -8   6   2      957.20      916.95     36.16 o
  -7   6   2       78.15       76.70     21.17 o
  -6   6   2     3695.63     3656.82     94.25 o
  -5   6   2     1533.78     1699.63     45.62 o
  -4   6   2     2533.65     2441.25     72.59 o
  -3   6   2     1437.86     1463.97     34.57 o
  -2   6   2     2361.68     1732.66    265.27 o
  -1   6   2     5803.47     5982.07     82.55 o
   0   6   2    11327.37    10858.49    136.47 o
   1   6   2     5857.27     6105.75     76.41 o
   2   6   2     2329.32     2343.75     43.64 o
   3   6   2     1425.80     1391.69     24.49 o
   4   6   2     2593.88     2593.30     48.78 o
   5   6   2     1513.25     1709.72     59.85 o
   6   6   2     3712.39     3705.28     89.62 o
   7   6   2       82.16       41.32     15.16 o
   8   6   2      953.00      891.81     36.13 o
   9   6   2      309.88      284.67     15.12 o
  10   6   2      121.16      112.72     37.80 o
  11   6   2      145.84      116.36     41.29 o
  12   6   2     2136.93     2022.13     93.86 o
  13   6   2      108.80       96.23     38.97 o
  14   6   2       87.25       79.94     35.18 o
  15   6   2      146.90      223.24     57.96 o
  16   6   2      194.71      261.49     89.52 o
  17   6   2       26.36       32.02     23.88 o
 -16   7   2       47.58       52.36     25.41 o
 -15   7   2      157.00       98.76    130.62 o
 -14   7   2       36.70       40.78     22.87 o
 -13   7   2      485.16      492.25    119.31 o
 -12   7   2      125.35      146.78     34.63 o
 -11   7   2      332.15      275.56     29.01 o
 -10   7   2      823.26      768.54     28.80 o
  -9   7   2     1429.59     1399.26     56.95 o
  -8   7   2       70.69       67.10     16.72 o
  -7   7   2     1365.32     1447.64     65.21 o
  -6   7   2     1023.66     1134.52     45.57 o
  -5   7   2       96.76      112.11      9.60 o
  -4   7   2      843.83     1003.88     43.54 o
  -3   7   2     1036.23      993.18     37.80 o
  -2   7   2     1334.71      944.78    120.73 o
  -1   7   2      713.43      738.12     27.16 o
   0   7   2     1267.16     1283.94     27.32 o
   1   7   2      699.24      728.12     25.16 o
   2   7   2     1302.31     1139.38     31.93 o
   3   7   2     1012.20     1022.55     36.80 o
   4   7   2      876.18      992.28     36.74 o
   5   7   2       97.81      119.23     15.13 o
   6   7   2     1040.12     1130.05     50.52 o
   7   7   2     1413.74     1485.71     69.20 o
   8   7   2       67.35       73.75     19.41 o
   9   7   2     1421.30     1551.23     74.92 o
  10   7   2      844.81      845.66     40.19 o
  11   7   2      341.09      318.85     52.41 o
  12   7   2      132.16      187.41     66.78 o
  13   7   2      498.55      505.38    124.24 o
  14   7   2       33.39       38.81     27.81 o
  15   7   2      157.72      158.13     54.39 o
  16   7   2       47.82       60.23     36.27 o
 -16   8   2       20.65       34.03     34.19 o
 -15   8   2      252.42      221.86    228.29 o
 -14   8   2      444.66      407.13    228.91 o
 -13   8   2       79.71       86.21     41.21 o
 -12   8   2      334.05      374.27     29.64 o
 -11   8   2      938.35      886.04     42.19 o
 -10   8   2       13.56       25.65     14.07 o
  -9   8   2      501.41      441.05     26.44 o
  -8   8   2      621.48      643.21     25.34 o
  -7   8   2      132.42      133.18     34.00 o
  -6   8   2      399.55      409.89     13.06 o
  -5   8   2     1337.68     1354.43     51.70 o
  -4   8   2      823.35      780.53     35.40 o
  -3   8   2     2727.88     3051.35     76.44 o
  -2   8   2       79.45       73.34     12.87 o
  -1   8   2     1412.99     1453.90     49.00 o
   0   8   2      938.15      733.77    201.25 o
   1   8   2     1442.07     1412.84     40.50 o
   2   8   2       79.21       79.91     11.22 o
   3   8   2     2717.39     3044.80     77.05 o
   4   8   2      807.96      732.66     39.89 o
   5   8   2     1369.40     1378.63     47.95 o
   6   8   2      425.10      449.26     20.20 o
   7   8   2      135.60       63.14     30.90 o
   8   8   2      611.69      564.57     18.34 o
   9   8   2      485.17      465.44     31.74 o
  10   8   2       11.24       21.71     16.19 o
  11   8   2      934.60      887.43     40.80 o
  12   8   2      337.94      430.18    135.55 o
  13   8   2       77.91       80.41     43.82 o
  14   8   2      444.05      402.95     85.43 o
  15   8   2      237.53      224.08     90.95 o
  16   8   2       23.56       18.59     18.63 o
 -16   9   2       50.14       67.60     47.21 o
 -15   9   2      103.45      130.39     62.01 o
 -14   9   2      649.13      654.18    372.40 o
 -13   9   2      218.44      263.69     78.09 o
 -12   9   2       66.44       74.33     26.40 o
 -11   9   2      246.42      236.49     18.94 o
 -10   9   2      862.07      861.48     37.43 o
  -9   9   2      411.26      399.05     18.77 o
  -8   9   2     1583.87     1463.30     60.34 o
  -7   9   2     2487.00     2510.50     61.93 o
  -6   9   2     1391.55     1362.83     60.25 o
  -5   9   2      157.40      153.93     30.66 o
  -4   9   2      425.75      405.21     16.05 o
  -3   9   2     1117.27     1260.11     44.63 o
  -2   9   2     4194.88     4142.34     81.72 o
  -1   9   2      577.82      480.49     84.05 o
   0   9   2      277.07      347.61     17.49 o
   1   9   2      564.02      499.82     66.40 o
   2   9   2     4289.40     4273.08     82.24 o
   3   9   2     1145.48     1314.65     52.92 o
   4   9   2      403.85      400.80     15.74 o
   5   9   2      157.73      139.47     27.96 o
   6   9   2     1374.36     1378.73     58.25 o
   7   9   2     2512.33     2506.89     62.57 o
   8   9   2     1615.68     1601.97     80.38 o
   9   9   2      418.42       58.54    183.99 o
  10   9   2      883.85      839.13     39.30 o
  11   9   2      247.21      225.06     26.66 o
  12   9   2       76.48       94.35     40.17 o
  13   9   2      208.19      258.10    136.83 o
  14   9   2      654.69      607.68    155.63 o
  15   9   2      102.54      118.60     48.43 o
  16   9   2       48.08       46.35     23.80 o
 -15  10   2       11.02       37.44     39.38 o
 -14  10   2      165.08      208.81     88.61 o
 -13  10   2      157.33      201.61     73.82 o
 -12  10   2       20.33       21.94     19.74 o
 -11  10   2      219.75      179.70     50.92 o
 -10  10   2      533.51      515.51     21.68 o
  -9  10   2       83.75       62.44     14.41 o
  -8  10   2     1944.75     1930.67     89.78 o
  -7  10   2      244.76      241.56     38.60 o
  -6  10   2      126.74      107.62     24.04 o
  -5  10   2      855.17      827.73     31.40 o
  -4  10   2     2038.98     1910.03     60.42 o
  -3  10   2     1670.69     1738.57     52.56 o
  -2  10   2     1781.36     1837.35     54.92 o
  -1  10   2       67.85       83.22     15.29 o
   0  10   2     2020.09     1613.64    288.10 o
   1  10   2       71.68       92.62     20.08 o
   2  10   2     1778.19     1775.65     53.93 o
   3  10   2     1663.19     1697.93     56.29 o
   4  10   2     2017.96     1976.14     69.70 o
   5  10   2      872.27      831.92     29.35 o
   6  10   2      124.98      106.75     28.48 o
   7  10   2      237.67      242.19     27.76 o
   8  10   2     1970.04     2088.15    103.54 o
   9  10   2       85.79       65.05     32.70 o
  10  10   2      527.36      519.84     41.19 o
  11  10   2      217.63      235.68     81.76 o
  12  10   2       18.21       55.49     53.49 o
  13  10   2      160.86      177.48     68.28 o
  14  10   2      169.98      182.90     66.64 o
  15  10   2        9.70       28.09     18.81 o
 -15  11   2      395.29      357.59    221.16 o
 -14  11   2     1033.81     1110.24     83.21 o
 -13  11   2       96.18      120.47     79.28 o
 -12  11   2      749.61      777.39     55.79 o
 -11  11   2      275.42      257.54     83.15 o
 -10  11   2      532.03      568.42     35.26 o
  -9  11   2      405.60      365.70     24.77 o
  -8  11   2     1401.49     1420.03     37.86 o
  -7  11   2      297.68      235.69     19.61 o
  -6  11   2      277.16       85.93     86.90 o
  -5  11   2       35.65       24.19     10.27 o
  -4  11   2     2725.47     2887.06     88.67 o
  -3  11   2      328.11      334.36     17.02 o
  -2  11   2     1600.93     1615.31     60.71 o
  -1  11   2     1008.36     1001.15     48.13 o
   0  11   2      120.71      114.61     32.55 o
   1  11   2     1009.63     1043.50     53.17 o
   2  11   2     1584.13     1580.19     57.19 o
   3  11   2      316.05      357.67     25.15 o
   4  11   2     2728.25     2883.10     95.08 o
   5  11   2       36.75       39.75     14.02 o
   6  11   2      283.16      267.34     19.54 o
   7  11   2      297.36      252.64     52.69 o
   8  11   2     1415.83     1330.03     45.26 o
   9  11   2      400.52      397.81     33.99 o
  10  11   2      525.05      589.56     43.38 o
  11  11   2      278.22      316.73     68.19 o
  12  11   2      739.35      839.84    128.35 o
  13  11   2       90.04      137.61     51.60 o
  14  11   2     1042.35     1147.49     78.13 o
  15  11   2      399.68      368.26     87.69 o
 -14  12   2      207.34      193.21     96.97 o
 -13  12   2      202.83      151.47     91.01 o
 -12  12   2      233.37      211.79     58.61 o
 -11  12   2       98.57       77.89     39.30 o
 -10  12   2     2277.58     2193.49    112.90 o
  -9  12   2      766.62      814.32     40.19 o
  -8  12   2     2185.30     2297.66     93.70 o
  -7  12   2     1042.95     1102.43     55.10 o
  -6  12   2       17.58       21.84      6.87 o
  -5  12   2       85.93      106.25     25.75 o
  -4  12   2     1417.17     1458.93     59.51 o
  -3  12   2       40.47       30.00     11.39 o
  -2  12   2      974.92      951.97     35.80 o
  -1  12   2      257.58      243.33     41.47 o
   0  12   2      702.23      655.88     51.03 o
   1  12   2      260.11      270.16     40.88 o
   2  12   2      981.55      967.10     41.68 o
   3  12   2       44.11       46.21     16.78 o
   4  12   2     1417.08     1507.67     61.02 o
   5  12   2       76.91      101.11     29.20 o
   6  12   2       22.35       25.90      8.44 o
   7  12   2     1017.64     1023.32     32.61 o
   8  12   2     2150.32     2234.87    106.64 o
   9  12   2      774.05      801.21     61.81 o
  10  12   2     2284.89     2339.93    118.94 o
  11  12   2       97.71       88.13     38.96 o
  12  12   2      236.99      316.20     81.44 o
  13  12   2      201.15      172.95     65.93 o
  14  12   2      206.43      238.59     89.48 o
 -14  13   2       34.02       67.17     45.70 o
 -13  13   2      255.47      238.47    108.93 o
 -12  13   2       12.22       15.27     62.87 o
 -11  13   2      188.99      242.87     65.79 o
 -10  13   2      163.29      154.56     64.31 o
  -9  13   2       10.58       18.60     10.84 o
  -8  13   2      412.13      434.26     28.99 o
  -7  13   2     1529.60     1615.01     57.41 o
  -6  13   2      610.67      601.86     33.50 o
  -5  13   2     1028.04      559.41    255.70 o
  -4  13   2      207.03      188.63     16.78 o
  -3  13   2      807.26      734.81     35.63 o
  -2  13   2      159.09      196.97     31.51 o
  -1  13   2     1160.85     1179.46     65.22 o
   0  13   2        0.14       16.78     10.71 o
   1  13   2     1170.24     1199.88     70.88 o
   2  13   2      152.46      182.75     32.14 o
   3  13   2      806.20      784.05     33.82 o
   4  13   2      211.36      223.59     34.96 o
   5  13   2     1019.86     1015.51     38.72 o
   6  13   2      610.03      565.30     27.00 o
   7  13   2     1567.14     1617.09     64.71 o
   8  13   2      409.94      446.40     76.84 o
   9  13   2        8.51       24.67      9.54 o
  10  13   2      160.56      184.07     59.59 o
  11  13   2      192.54      260.97     70.27 o
  12  13   2       13.41       25.65     26.08 o
  13  13   2      244.75      260.73     70.51 o
  14  13   2       34.12       36.22     22.78 o
 -13  14   2      102.54       74.73     64.22 o
 -12  14   2      345.84      247.01    115.93 o
 -11  14   2      330.99      309.86    121.81 o
 -10  14   2      427.56      492.51     56.23 o
  -9  14   2      546.82      571.25     76.31 o
  -8  14   2      488.53      449.25     36.83 o
  -7  14   2     1284.61     1269.39     49.36 o
  -6  14   2       54.01       53.62     14.53 o
  -5  14   2       90.86      101.22     28.59 o
  -4  14   2      308.73      350.01     50.87 o
  -3  14   2     1353.90     1384.14     53.17 o
  -2  14   2       80.55      107.05     35.50 o
  -1  14   2      847.42      833.58     39.65 o
   0  14   2      215.53      217.21     37.65 o
   1  14   2      872.36      901.50     50.52 o
   2  14   2       82.51       96.75     33.76 o
   3  14   2     1349.66     1359.07     48.22 o
   4  14   2      300.81      316.78     25.95 o
   5  14   2       89.72       93.68     27.30 o
   6  14   2       51.63       46.07     13.93 o
   7  14   2     1270.12     1369.22     78.43 o
   8  14   2      488.69      397.90     39.28 o
   9  14   2      569.13      506.10     42.07 o
  10  14   2      427.59      442.41    116.40 o
  11  14   2      336.68      337.68     84.60 o
  12  14   2      344.21      322.40     91.94 o
  13  14   2      101.70       90.69     40.12 o
 -12  15   2      209.08      305.31    133.14 o
 -11  15   2      132.87      146.97     54.63 o
 -10  15   2        5.92        7.54     20.12 o
  -9  15   2      249.08      195.12     54.86 o
  -8  15   2      464.09      492.94     90.75 o
  -7  15   2      462.49      391.31     92.95 o
  -6  15   2      838.54      783.18     34.40 o
  -5  15   2      354.72      322.00     53.94 o
  -4  15   2     1188.90     1193.84     46.33 o
  -3  15   2      210.18      174.57     37.31 o
  -2  15   2      199.45      226.88     41.00 o
  -1  15   2     1864.81     1786.81     79.75 o
   0  15   2     2834.00     2843.38    104.94 o
   1  15   2     1856.87     1824.51     74.00 o
   2  15   2      197.36      217.87     36.33 o
   3  15   2      210.08      196.91     34.58 o
   4  15   2     1179.96     1136.65     34.11 o
   5  15   2      352.39      346.37     63.70 o
   6  15   2      819.54      791.83     45.80 o
   7  15   2      470.63      409.31     44.76 o
   8  15   2      457.42      539.71     88.47 o
   9  15   2      240.27      212.77     41.99 o
  10  15   2        6.18       18.42     23.00 o
  11  15   2      126.52       85.70     34.01 o
  12  15   2      210.44      274.70    102.23 o
 -12  16   2      304.86      293.17    144.52 o
 -11  16   2      584.45      504.55    193.89 o
 -10  16   2      107.59      151.66     57.75 o
  -9  16   2      290.64      274.45     70.34 o
  -8  16   2      103.15      134.32     33.16 o
  -7  16   2      210.07      187.31     53.21 o
  -6  16   2      150.54      197.76     48.45 o
  -5  16   2      251.24      236.81     40.92 o
  -4  16   2       79.67       93.44     18.89 o
  -3  16   2      715.84      696.99     46.32 o
  -2  16   2      281.17      288.62     42.37 o
  -1  16   2      461.58      488.45     57.61 o
   0  16   2      332.92      373.10     57.80 o
   1  16   2      461.54      496.67     41.57 o
   2  16   2      274.60      250.61     49.18 o
   3  16   2      719.43      724.17     37.61 o
   4  16   2       83.99       81.61     22.38 o
   5  16   2      260.40      215.37     46.25 o
   6  16   2      155.42      164.62     43.99 o
   7  16   2      211.19       86.64     56.30 o
   8  16   2      102.80      119.33     38.29 o
   9  16   2      286.33      294.80     91.03 o
  10  16   2      102.13      125.20     61.95 o
  11  16   2      586.20      567.55    191.16 o
  12  16   2      303.78      279.95    110.93 o
 -11  17   2      228.06      236.48     88.26 o
 -10  17   2      174.97      166.32     49.52 o
  -9  17   2      155.51      128.01     33.84 o
  -8  17   2      489.38      483.48    100.73 o
  -7  17   2       37.11       36.29     18.48 o
  -6  17   2      139.41      150.38     38.06 o
  -5  17   2      223.78      240.22     44.96 o
  -4  17   2       48.73       72.88     21.76 o
  -3  17   2      105.99       71.17     15.62 o
  -2  17   2      896.64      971.40     48.34 o
  -1  17   2      110.92      128.52     23.00 o
   0  17   2     1386.62     1532.42     77.36 o
   1  17   2      103.73      106.94     20.94 o
   2  17   2      895.49      943.60     50.95 o
   3  17   2      113.04      114.91     23.05 o
   4  17   2       47.46       56.72     20.42 o
   5  17   2      225.00      241.30     44.94 o
   6  17   2      137.25      128.71     40.40 o
   7  17   2       40.72       42.50     23.36 o
   8  17   2      492.43      483.00     51.70 o
   9  17   2      162.78      155.76     66.59 o
  10  17   2      176.40      218.09     67.17 o
  11  17   2      220.72      171.52     84.81 o
 -10  18   2      110.05      116.94     35.12 o
  -9  18   2       82.88       92.85     29.13 o
  -8  18   2      122.95      106.85     33.34 o
  -7  18   2       34.67       47.31     20.11 o
  -6  18   2      213.07      178.16     45.03 o
  -5  18   2      252.33      336.13     65.34 o
  -4  18   2       79.25       60.68     23.03 o
  -3  18   2      604.26      660.64     50.32 o
  -2  18   2       89.93       95.47     26.33 o
  -1  18   2      739.19      775.51     49.00 o
   0  18   2      985.24      940.52     52.27 o
   1  18   2      736.05      779.70     53.23 o
   2  18   2       90.70       74.81     21.38 o
   3  18   2      604.82      573.75     90.41 o
   4  18   2       78.82       53.70     23.41 o
   5  18   2      252.61      356.26     72.37 o
   6  18   2      208.67      215.79     58.78 o
   7  18   2       32.55       42.30     14.91 o
   8  18   2      124.78       56.97     51.71 o
   9  18   2       83.57       94.17     36.48 o
  10  18   2      111.46       51.55     40.52 o
  -8  19   2      184.51      134.10     37.91 o
  -7  19   2        3.03       14.41     19.26 o
  -6  19   2       44.83       58.09     17.97 o
  -5  19   2      251.16      197.32     49.47 o
  -4  19   2       80.94       67.01     19.82 o
  -3  19   2      549.98      661.10     83.81 o
  -2  19   2      195.61      190.45     39.39 o
  -1  19   2      130.30      157.75     35.09 o
   0  19   2      155.41      142.59     31.06 o
   1  19   2      133.62      118.05     24.85 o
   2  19   2      196.62      214.34     44.52 o
   3  19   2      553.23      684.02     63.12 o
   4  19   2       83.63       55.66     20.21 o
   5  19   2      247.94      219.78     70.04 o
   6  19   2       44.62       58.98     26.65 o
   7  19   2        3.20       16.95     13.30 o
   8  19   2      181.74      161.17     53.73 o
  -7  20   2      129.07      124.79     33.55 o
  -6  20   2      269.17      255.17     82.88 o
  -5  20   2      359.99      328.49    121.79 o
  -4  20   2       68.16      114.63     33.86 o
  -3  20   2      113.93      105.45     25.33 o
  -2  20   2      492.64      405.02     87.47 o
  -1  20   2      451.37      409.48     65.26 o
   0  20   2      893.83      804.65     47.00 o
   1  20   2      444.63      453.18     80.47 o
   2  20   2      494.05      433.28     82.92 o
   3  20   2      115.14       90.95     25.45 o
   4  20   2       68.63      111.58     45.85 o
   5  20   2      363.83      347.10     98.85 o
   6  20   2      279.17      255.59     59.96 o
   7  20   2      134.80      100.22     31.14 o
  -5  21   2       28.48       23.92     19.65 o
  -4  21   2      128.36      103.75     30.99 o
  -3  21   2       46.93       41.63     19.16 o
  -2  21   2       26.59       38.74     17.21 o
  -1  21   2      360.88      268.05     68.85 o
   0  21   2       13.08       16.96     17.94 o
   1  21   2      368.04      284.24     81.10 o
   2  21   2       25.86       42.28     15.68 o
   3  21   2       46.16       52.78     28.21 o
   4  21   2      130.94      127.44     35.52 o
   5  21   2       28.66       32.21     22.82 o
   1   0   3     2700.47     2122.07    150.30 o
   2   0   3    24321.28    22105.38    212.46 o
   3   0   3    20660.04    20860.31    220.74 o
   4   0   3      972.48     1166.67     29.72 o
   5   0   3     4020.27     4099.06     71.13 o
   6   0   3     5984.47     6506.91     82.98 o
   7   0   3        2.88        6.99      5.56 o
   8   0   3     2712.87     2907.08    262.55 o
   9   0   3      908.20      906.57     45.85 o
  10   0   3     3201.11     3143.25    109.77 o
  11   0   3        9.58        9.84      6.40 o
  12   0   3      703.16      734.20     39.38 o
  13   0   3     1383.89     1344.06     65.82 o
  14   0   3      119.35      133.81     36.69 o
  15   0   3      420.74      333.83     46.27 o
  16   0   3        0.01       -0.39     35.35 o
 -16   1   3      410.05      430.93    174.80 o
 -15   1   3      217.91      189.64     82.58 o
 -14   1   3      183.34      159.23     39.28 o
 -13   1   3      884.67      853.59     44.52 o
 -12   1   3      338.86      324.42     71.76 o
 -11   1   3      144.75      171.87     51.44 o
 -10   1   3      977.43     1028.07     43.34 o
  -9   1   3     1105.73     1065.74     57.13 o
  -8   1   3      389.48      433.35     15.33 o
  -7   1   3     8415.84     9337.98    174.05 o
  -6   1   3     1547.97     1491.79    152.05 o
  -5   1   3     3896.68     3896.06     70.86 o
  -4   1   3      262.54      327.61     11.98 o
  -3   1   3    12966.32    12981.57    308.43 o
  -2   1   3     6665.89     7068.68     79.16 o
  -1   1   3     5930.50     5830.94     69.30 o
   0   1   3       14.00        5.36      4.23 o
   1   1   3     5929.50     5868.52     70.75 o
   2   1   3     6558.46     6723.61    186.06 o
   3   1   3    12909.46    13073.51    129.31 o
   4   1   3      273.24      274.89     23.38 o
   5   1   3     3950.79     3968.01     70.72 o
   6   1   3     1584.01     1088.26    270.29 o
   7   1   3     8460.19     9325.09    145.51 o
   8   1   3      388.40      354.64     47.30 o
   9   1   3     1093.40     1036.17     43.92 o
  10   1   3      970.76      700.22    150.56 o
  11   1   3      146.99      168.84     35.02 o
  12   1   3      345.69      333.54     69.03 o
  13   1   3      880.02      930.89     38.09 o
  14   1   3      190.34      189.65     84.20 o
  15   1   3      214.72      231.74     58.42 o
  16   1   3      421.35      460.20     52.93 o
 -16   2   3      134.06       67.21     83.64 o
 -15   2   3       82.92       71.55     34.37 o
 -14   2   3       51.40       61.07     30.59 o
 -13   2   3      370.28      416.96     37.29 o
 -12   2   3      320.16      301.52     82.24 o
 -11   2   3      191.36       27.96     78.97 o
 -10   2   3      172.33      165.65     15.29 o
  -9   2   3     2545.16     2697.36    117.83 o
  -8   2   3     1855.41     1772.82     72.88 o
  -7   2   3      659.87      551.88     94.95 o
  -6   2   3     7206.35     7301.40    188.23 o
  -5   2   3     1204.37     1196.27     37.51 o
  -4   2   3     1259.03     1130.63     31.77 o
  -3   2   3      175.77      132.67     13.64 o
  -2   2   3      265.90      186.29     30.81 o
  -1   2   3       31.41       66.25     11.22 o
   0   2   3     3842.59     3644.67     45.37 o
   1   2   3       38.13       56.67      8.22 o
   2   2   3      259.87      214.40     12.75 o
   3   2   3      155.05      126.40      6.00 o
   4   2   3     1264.54     1108.33     28.14 o
   5   2   3     1221.01     1178.52     33.31 o
   6   2   3     7255.69     7101.38    123.88 o
   7   2   3      680.48      437.04    112.36 o
   8   2   3     1874.94     1858.32     52.16 o
   9   2   3     2521.80     2473.23     86.64 o
  10   2   3      168.86      153.82     29.64 o
  11   2   3      175.41      154.79     34.74 o
  12   2   3      313.08      318.13     56.50 o
  13   2   3      371.79      372.45     96.46 o
  14   2   3       52.46       84.08     33.99 o
  15   2   3       76.00       89.24     41.03 o
  16   2   3      135.19      120.86     40.94 o
  17   2   3      484.84      482.94     60.01 o
 -15   3   3       15.24       38.90     21.20 o
 -14   3   3      138.95      107.35     46.32 o
 -13   3   3       10.55       25.93     25.16 o
 -12   3   3     1034.79     1008.29     46.96 o
 -11   3   3      642.20      594.76     51.46 o
 -10   3   3      642.88      590.27     20.18 o
  -9   3   3     1957.82     1936.08     87.68 o
  -8   3   3     4820.96     4955.10    127.05 o
  -7   3   3      614.87      560.46     19.59 o
  -6   3   3     1824.59     1839.13     56.17 o
  -5   3   3     7665.83     7487.46    109.81 o
  -4   3   3     2439.64     2626.14     47.60 o
  -3   3   3     3563.72     3643.76     67.87 o
  -2   3   3     7901.21     7776.24    106.09 o
  -1   3   3      758.07      924.58     23.81 o
   0   3   3     2336.92     2494.91     33.93 o
   1   3   3      765.21      875.50     27.40 o
   2   3   3     7927.99     7606.08     93.23 o
   3   3   3     3626.81     3637.61     65.18 o
   4   3   3     2494.02     2583.72     80.77 o
   5   3   3     7610.80     6252.37    571.26 o
   6   3   3     1794.84      546.25    392.19 o
   7   3   3      608.92      522.48     12.60 o
   8   3   3     4844.35     4757.29     99.38 o
   9   3   3     1991.08     1960.47     67.66 o
  10   3   3      625.40      519.75     40.53 o
  11   3   3      644.99      536.90     48.64 o
  12   3   3     1056.87      972.21     40.56 o
  13   3   3       10.25       23.82     21.70 o
  14   3   3      137.84      138.64     67.82 o
  15   3   3       17.24       28.00     28.06 o
  16   3   3      600.90      555.48    159.30 o
  17   3   3      244.40      215.65    113.72 o
 -16   4   3      395.34      305.58    206.82 o
 -15   4   3       34.83       21.07     18.56 o
 -14   4   3      336.62      304.53     87.35 o
 -13   4   3      364.16      373.62    112.88 o
 -12   4   3      455.48      547.27     48.20 o
 -11   4   3      190.83      198.92     65.00 o
 -10   4   3       91.61      112.83     34.46 o
  -9   4   3      711.69      748.50     36.38 o
  -8   4   3      107.97      131.42     35.87 o
  -7   4   3      871.81      892.97     37.97 o
  -6   4   3      149.07      170.58     22.77 o
  -5   4   3     5520.36     5843.19    208.99 o
  -4   4   3      198.55      202.06     19.82 o
  -3   4   3     3193.96     3241.05     66.98 o
  -2   4   3     8483.62     7856.21    115.09 o
  -1   4   3    11208.50    11075.14    199.95 o
   0   4   3    21636.83    20932.52    235.76 o
   1   4   3    11196.69    10890.32     96.80 o
   2   4   3     8476.63     8097.35    146.67 o
   3   4   3     3156.12     3180.43     55.40 o
   4   4   3      217.45      201.59     20.60 o
   5   4   3     5484.40     5743.76     90.85 o
   6   4   3      146.81      153.32      7.85 o
   7   4   3      859.43      878.61     38.23 o
   8   4   3      101.62       26.43     34.90 o
   9   4   3      719.34      681.98     30.63 o
  10   4   3       88.80      104.75     23.92 o
  11   4   3      177.63      184.64     65.92 o
  12   4   3      429.05      433.28     91.14 o
  13   4   3      383.14      408.35    103.59 o
  14   4   3      333.79      347.30     81.09 o
  15   4   3       33.40       13.81     21.74 o
  16   4   3      397.88      442.97    141.31 o
  17   4   3      402.43      383.32    111.53 o
 -16   5   3      184.99      132.71    108.76 o
 -15   5   3      640.16      472.94    273.87 o
 -14   5   3      125.06      116.88     33.38 o
 -13   5   3      304.09      319.69     72.27 o
 -12   5   3     1669.10     1935.26    100.33 o
 -11   5   3      107.10      104.49     48.85 o
 -10   5   3     1266.68     1377.38     66.06 o
  -9   5   3      516.37      469.48     18.89 o
  -8   5   3     3613.39     3896.47    122.87 o
  -7   5   3     1210.58     1264.92     63.17 o
  -6   5   3     1532.61     1504.52     59.81 o
  -5   5   3     2043.49     2379.46     87.60 o
  -4   5   3     1076.36     1129.27     66.89 o
  -3   5   3     2123.99     2369.89     68.11 o
  -2   5   3     3574.30     3955.19     65.45 o
  -1   5   3     5408.05     5391.80     61.74 o
   0   5   3    11603.70    11134.22    174.54 o
   1   5   3     5400.13     5363.17     64.23 o
   2   5   3     3534.85     3870.79     75.60 o
   3   5   3     2150.38     2265.93     49.83 o
   4   5   3     1138.48     1272.86     35.42 o
   5   5   3     2015.31     2290.48     69.47 o
   6   5   3     1558.81     1452.30     66.91 o
   7   5   3     1203.12     1274.90     62.13 o
   8   5   3     3598.29     3806.74    113.00 o
   9   5   3      527.36      503.76     17.93 o
  10   5   3     1236.55     1258.03     60.47 o
  11   5   3       98.34        7.98     48.10 o
  12   5   3     1666.33     1826.23    116.21 o
  13   5   3      295.27      357.46     80.29 o
  14   5   3      122.31      117.79     44.31 o
  15   5   3      631.77      626.75     68.56 o
  16   5   3      178.82      166.18     75.60 o
  17   5   3       68.98       98.29     52.95 o
 -16   6   3      631.08      446.27    271.16 o
 -15   6   3      129.85      100.00     91.01 o
 -14   6   3       56.08       84.92     56.98 o
 -13   6   3      147.30      131.15     37.85 o
 -12   6   3      816.35      785.30     39.37 o
 -11   6   3     1509.93     1434.34     43.76 o
 -10   6   3      156.44      129.52     30.03 o
  -9   6   3     2605.55     2632.78     94.11 o
  -8   6   3      612.98      626.86     46.62 o
  -7   6   3     2386.99     2309.39     86.33 o
  -6   6   3      548.78      664.05     46.82 o
  -5   6   3     6066.21     6616.72    135.73 o
  -4   6   3     4110.95     4321.87    100.43 o
  -3   6   3     3969.20     4230.99     95.25 o
  -2   6   3     1084.82      934.60     28.59 o
  -1   6   3     2160.29     2204.82     45.65 o
   0   6   3     4817.51     4696.58     68.47 o
   1   6   3     2160.93     2377.78     37.44 o
   2   6   3     1084.21      932.81     27.45 o
   3   6   3     3966.06     4301.59     93.86 o
   4   6   3     4162.99     4329.14     83.57 o
   5   6   3     6050.56     6708.47    121.88 o
   6   6   3      548.98      663.76     45.24 o
   7   6   3     2428.27     2324.44    100.41 o
   8   6   3      629.46      642.01     41.80 o
   9   6   3     2591.63     2586.79     63.61 o
  10   6   3      152.97      128.99     35.82 o
  11   6   3     1503.72     1562.98     88.19 o
  12   6   3      780.88      717.96     72.62 o
  13   6   3      140.47      131.90     36.87 o
  14   6   3       50.28       85.84     47.50 o
  15   6   3      132.25      126.77     60.24 o
  16   6   3      631.49      675.33    142.70 o
 -16   7   3      680.26      811.93    104.19 o
 -15   7   3      886.98     1098.75    103.25 o
 -14   7   3      261.84      268.44    149.14 o
 -13   7   3      942.94     1014.93     67.69 o
 -12   7   3       28.27       19.24      8.87 o
 -11   7   3      341.61      293.84     55.20 o
 -10   7   3     2939.62     2816.52    150.48 o
  -9   7   3        6.45       18.46      9.44 o
  -8   7   3      662.82      620.47     32.36 o
  -7   7   3      561.83      550.97     23.98 o
  -6   7   3     2002.49     2019.34     74.82 o
  -5   7   3     1326.98     1223.41     53.84 o
  -4   7   3     1940.80     2152.72     57.75 o
  -3   7   3       25.00       45.68      7.45 o
  -2   7   3     1983.90     2122.99     59.33 o
  -1   7   3     9762.76     9830.61    141.15 o
   0   7   3      364.35      329.79     19.75 o
   1   7   3     9811.54    10029.75    135.56 o
   2   7   3     1976.77     2153.58     51.97 o
   3   7   3       26.41       50.32      9.64 o
   4   7   3     1991.76     2229.34     67.62 o
   5   7   3     1332.51     1303.52     50.46 o
   6   7   3     2004.21     1934.23     75.12 o
   7   7   3      563.22      541.89     28.07 o
   8   7   3      651.25      607.74     54.03 o
   9   7   3        5.54       16.15     11.20 o
  10   7   3     2891.83     2742.94    175.17 o
  11   7   3      346.90      238.97     36.95 o
  12   7   3       29.08       16.70     25.06 o
  13   7   3      937.37      982.35     74.10 o
  14   7   3      267.92      306.41     82.78 o
  15   7   3      890.40      986.31     54.13 o
  16   7   3      672.73      713.53     91.32 o
 -16   8   3      124.52      134.88    111.94 o
 -15   8   3      475.16      591.31    123.95 o
 -14   8   3      403.36      382.63    138.20 o
 -13   8   3      276.10      362.63    110.33 o
 -12   8   3      764.00      769.56     34.96 o
 -11   8   3      258.71      271.31     57.85 o
 -10   8   3     1559.37     1575.31     62.64 o
  -9   8   3     2205.87     2148.86     72.73 o
  -8   8   3      706.38      695.29     33.41 o
  -7   8   3     2101.33     2095.60     83.00 o
  -6   8   3      462.59      472.69     27.39 o
  -5   8   3      383.97      472.40     15.13 o
  -4   8   3     1421.10     1550.53     41.62 o
  -3   8   3     2011.59     1926.54     61.54 o
  -2   8   3      599.05      594.72     24.91 o
  -1   8   3      484.96      446.65     17.22 o
   0   8   3      777.00      803.37     35.06 o
   1   8   3      494.91      461.00     19.59 o
   2   8   3      617.50      482.22     84.79 o
   3   8   3     1989.11     1869.56     81.97 o
   4   8   3     1417.23     1586.76     50.95 o
   5   8   3      374.69      458.62     40.75 o
   6   8   3      462.21      525.03     28.53 o
   7   8   3     2068.10     2041.17     94.21 o
   8   8   3      713.35      754.69     41.03 o
   9   8   3     2162.31     2152.48    103.69 o
  10   8   3     1554.77     1540.04     88.79 o
  11   8   3      262.70      338.27    120.74 o
  12   8   3      754.87      782.03     75.04 o
  13   8   3      280.59      384.49    101.51 o
  14   8   3      398.24      416.40     69.57 o
  15   8   3      468.90      441.40     82.52 o
  16   8   3      117.39       89.89     37.87 o
 -15   9   3      516.91      327.83    305.97 o
 -14   9   3      212.19      221.16    137.75 o
 -13   9   3      819.70      894.29     59.52 o
 -12   9   3      258.83      226.23     64.71 o
 -11   9   3     1414.04     1526.46     62.58 o
 -10   9   3      648.85      646.27     28.24 o
  -9   9   3     2396.02     2367.51    114.99 o
  -8   9   3     2055.10     1993.67     92.18 o
  -7   9   3      519.93      547.45     32.58 o
  -6   9   3     1813.89     1835.14     72.21 o
  -5   9   3     1878.78     1820.05     61.79 o
  -4   9   3      340.32      378.04     18.48 o
  -3   9   3      541.77      575.50     20.89 o
  -2   9   3     1371.49     1490.38     50.97 o
  -1   9   3     5026.11     5242.57    159.22 o
   0   9   3     2122.47     2385.84     72.46 o
   1   9   3     5077.05     5252.00     77.24 o
   2   9   3     1374.94     1487.86     53.44 o
   3   9   3      540.49      578.31     21.66 o
   4   9   3      319.38      357.20     22.97 o
   5   9   3     1881.28     1545.76    295.89 o
   6   9   3     1768.33     1870.49     79.51 o
   7   9   3      523.15      544.43     25.85 o
   8   9   3     2068.84      722.79    687.18 o
   9   9   3     2376.92     2348.33    131.52 o
  10   9   3      677.56      602.07     52.17 o
  11   9   3     1416.07     1434.18     88.34 o
  12   9   3      252.13      281.81     59.87 o
  13   9   3      827.14      890.74     86.95 o
  14   9   3      211.95      210.75     60.43 o
  15   9   3      532.74      483.36    106.95 o
  16   9   3      138.29      118.68     44.83 o
 -15  10   3      172.50      158.29    150.31 o
 -14  10   3      201.72      281.63    178.76 o
 -13  10   3      337.37      343.56     98.37 o
 -12  10   3      490.78      448.99    135.28 o
 -11  10   3      406.61      375.58     29.00 o
 -10  10   3       17.16       27.95     10.11 o
  -9  10   3      266.80      307.47     46.01 o
  -8  10   3      363.51      401.90     60.24 o
  -7  10   3     1357.96     1403.83     61.84 o
  -6  10   3      332.27      298.18     18.49 o
  -5  10   3      863.49      863.33     31.80 o
  -4  10   3     1060.07     1124.72     50.52 o
  -3  10   3      369.11      417.97     18.20 o
  -2  10   3     1552.07     1604.68     51.71 o
  -1  10   3     1676.35     1095.03    329.96 o
   0  10   3     2370.37     2697.61     98.15 o
   1  10   3     1676.86     1786.94     61.36 o
   2  10   3     1502.69     1518.58     62.49 o
   3  10   3      367.54      440.08     20.93 o
   4  10   3     1090.88     1194.20     58.17 o
   5  10   3      869.14      868.94     37.36 o
   6  10   3      330.00      286.18     21.41 o
   7  10   3     1339.90     1448.57     59.05 o
   8  10   3      360.78      375.65     63.68 o
   9  10   3      266.10       80.49    106.87 o
  10  10   3       15.85       19.60      7.51 o
  11  10   3      403.68      373.76     77.02 o
  12  10   3      475.32      453.76     98.48 o
  13  10   3      340.06      377.44     64.07 o
  14  10   3      198.67      272.37     68.60 o
  15  10   3      173.91      163.05     43.29 o
 -15  11   3      268.51      228.14    135.66 o
 -14  11   3       60.81       65.19     34.88 o
 -13  11   3       20.45       19.32     20.63 o
 -12  11   3       91.91       85.83     39.67 o
 -11  11   3     1120.60     1098.02     42.00 o
 -10  11   3      267.81      223.39     47.88 o
  -9  11   3      959.86      872.23     35.92 o
  -8  11   3      638.14      565.21     30.58 o
  -7  11   3      117.97       95.20     31.98 o
  -6  11   3      829.38      832.95     27.00 o
  -5  11   3      605.55      583.94     23.25 o
  -4  11   3      276.25      296.56     16.36 o
  -3  11   3      593.96      576.05     31.67 o
  -2  11   3      886.41      793.41    129.06 o
  -1  11   3      631.97      610.00     32.12 o
   0  11   3     1067.26     1217.58     59.88 o
   1  11   3      631.41      610.00     27.07 o
   2  11   3      901.26      932.71     41.73 o
   3  11   3      591.38      567.24     33.93 o
   4  11   3      296.62      297.00     21.42 o
   5  11   3      603.15      519.46     53.83 o
   6  11   3      823.55      834.59     42.01 o
   7  11   3      114.49      105.13     40.70 o
   8  11   3      637.74      539.31     48.52 o
   9  11   3      950.09      952.56     41.72 o
  10  11   3      291.31      161.37    111.09 o
  11  11   3     1119.60     1081.76     73.38 o
  12  11   3       86.33       98.95     37.32 o
  13  11   3       20.81       49.71     19.38 o
  14  11   3       60.96       34.91     25.58 o
  15  11   3      272.45      256.03     75.63 o
 -14  12   3       32.77       20.45     26.63 o
 -13  12   3      115.10      141.48     62.01 o
 -12  12   3        0.78       10.69     19.07 o
 -11  12   3      215.29      245.82     84.25 o
 -10  12   3      155.97      142.80     35.38 o
  -9  12   3     1641.25     1625.43     67.75 o
  -8  12   3      149.33      107.25     34.47 o
  -7  12   3     1002.05     1020.63     33.59 o
  -6  12   3     1232.56     1211.92     38.55 o
  -5  12   3      231.12      259.47     21.23 o
  -4  12   3      334.04      313.12     16.90 o
  -3  12   3      779.48      837.99     32.86 o
  -2  12   3       86.70       47.96     24.76 o
  -1  12   3       34.05       29.95     12.84 o
   0  12   3      319.87      341.19     49.81 o
   1  12   3       36.32       34.02      9.02 o
   2  12   3       81.82       83.03     17.01 o
   3  12   3      781.41      850.20     40.22 o
   4  12   3      317.11      314.40     35.66 o
   5  12   3      239.62      238.73     20.56 o
   6  12   3     1229.09     1238.43     43.49 o
   7  12   3      994.61      990.93     33.95 o
   8  12   3      153.25      145.98     46.37 o
   9  12   3     1662.32     1622.68     87.25 o
  10  12   3      149.46      175.37     66.34 o
  11  12   3      203.00      217.29     59.02 o
  12  12   3        0.45       31.16     31.99 o
  13  12   3      110.72      109.56     40.64 o
  14  12   3       30.70       29.72     24.29 o
 -14  13   3       86.37       60.87     34.46 o
 -13  13   3       57.66       56.57     36.80 o
 -12  13   3      185.83      163.18     67.72 o
 -11  13   3      352.76      416.10    114.89 o
 -10  13   3      330.64      313.63     83.54 o
  -9  13   3     2810.43     2853.97    141.13 o
  -8  13   3      187.46      196.05     35.12 o
  -7  13   3      116.04      111.42     34.77 o
  -6  13   3      125.08       82.04     35.65 o
  -5  13   3     2400.67     2431.89    120.10 o
  -4  13   3      375.23      356.92     24.81 o
  -3  13   3      393.28      364.91     54.84 o
  -2  13   3      485.21      480.19     67.21 o
  -1  13   3      466.28      538.13     70.19 o
   0  13   3      894.54      906.28     41.64 o
   1  13   3      451.61      480.56     43.12 o
   2  13   3      498.62      462.04     34.83 o
   3  13   3      399.89      360.81     65.53 o
   4  13   3      373.18      375.75     25.36 o
   5  13   3     2380.24     2412.19    106.94 o
   6  13   3      126.41      162.54     36.27 o
   7  13   3      118.02      121.98     37.16 o
   8  13   3      192.06      183.36     45.00 o
   9  13   3     2809.75     2694.98    173.70 o
  10  13   3      320.83      321.71     90.73 o
  11  13   3      354.87      455.70    110.99 o
  12  13   3      190.09      165.26     68.26 o
  13  13   3       56.97       46.82     29.33 o
  14  13   3       86.10       97.45     50.69 o
 -13  14   3      511.32      681.44    105.41 o
 -12  14   3      231.06      233.38     77.42 o
 -11  14   3      140.12      224.25     64.93 o
 -10  14   3       33.98       95.14     40.93 o
  -9  14   3      726.28      739.25     44.20 o
  -8  14   3      555.19      536.35     56.73 o
  -7  14   3       22.56       29.39     11.30 o
  -6  14   3      789.50      838.27     40.61 o
  -5  14   3      411.85      392.85     57.65 o
  -4  14   3     1067.74     1052.72     52.10 o
  -3  14   3     1365.39     1449.94     66.30 o
  -2  14   3     1217.34     1194.35     45.30 o
  -1  14   3      663.56      612.74     37.58 o
   0  14   3      737.05      647.85     52.71 o
   1  14   3      689.02      660.01     54.31 o
   2  14   3     1212.01     1202.42     40.01 o
   3  14   3     1382.80     1278.28     59.52 o
   4  14   3     1056.75     1046.88     32.52 o
   5  14   3      417.83      412.90     41.11 o
   6  14   3      801.04      794.08     36.37 o
   7  14   3       20.06       17.40     12.35 o
   8  14   3      546.16      474.53     43.51 o
   9  14   3      739.32      740.10    139.22 o
  10  14   3       35.48       72.15     35.37 o
  11  14   3      133.47      203.92     63.78 o
  12  14   3      236.11      261.01    101.95 o
  13  14   3      498.89      693.23     95.45 o
 -12  15   3       51.15       63.07     42.11 o
 -11  15   3      405.50      456.76    127.88 o
 -10  15   3      228.51      216.44     72.52 o
  -9  15   3       85.49       88.75     50.95 o
  -8  15   3      181.62      162.04     42.42 o
  -7  15   3      157.05      168.50     37.08 o
  -6  15   3      657.44      717.45     37.44 o
  -5  15   3      401.35      474.91     66.88 o
  -4  15   3      151.04      138.34     26.60 o
  -3  15   3      492.99      539.89     67.64 o
  -2  15   3      160.61      156.87     34.09 o
  -1  15   3       60.92       63.48     14.41 o
   0  15   3     1476.07     1606.16     70.72 o
   1  15   3       59.93       58.43     13.91 o
   2  15   3      150.74      145.67     35.86 o
   3  15   3      483.50      465.44     34.97 o
   4  15   3      155.90      145.85     27.70 o
   5  15   3      394.87      432.50     42.49 o
   6  15   3      663.06      745.24     42.32 o
   7  15   3      166.17      181.70     44.26 o
   8  15   3      182.92      184.39     35.68 o
   9  15   3       89.42       74.50     27.59 o
  10  15   3      225.79      186.84     68.66 o
  11  15   3      407.53      551.73    164.04 o
  12  15   3       51.27       73.66     32.63 o
 -11  16   3        5.62        7.68     33.36 o
 -10  16   3       68.35       46.53     22.51 o
  -9  16   3      321.29      334.26     49.84 o
  -8  16   3       62.65       61.70     18.94 o
  -7  16   3      172.13      171.14     46.39 o
  -6  16   3      293.14      324.24     59.23 o
  -5  16   3      374.56      354.22     55.70 o
  -4  16   3      290.43      262.85     48.76 o
  -3  16   3       52.65       61.13     18.43 o
  -2  16   3      612.20      673.92     47.88 o
  -1  16   3      782.49      767.28     37.81 o
   0  16   3       50.79       42.63     14.23 o
   1  16   3      778.18      762.10     41.91 o
   2  16   3      603.33      588.43     37.24 o
   3  16   3       52.74       58.94     14.64 o
   4  16   3      292.31      266.35     52.31 o
   5  16   3      374.74      374.51     43.42 o
   6  16   3      284.07      299.65     63.47 o
   7  16   3      173.87      143.34     53.72 o
   8  16   3       73.05       67.87     29.92 o
   9  16   3      320.13      298.59     92.74 o
  10  16   3       65.64       74.16     41.50 o
  11  16   3        6.55       20.32     23.69 o
 -11  17   3      174.85      156.86    102.22 o
 -10  17   3       50.95       33.61     14.13 o
  -9  17   3      173.02      164.71     47.64 o
  -8  17   3       89.33       94.88     33.73 o
  -7  17   3      124.35      121.37     33.82 o
  -6  17   3      109.32      125.31     37.08 o
  -5  17   3      573.09      594.89     47.08 o
  -4  17   3      594.52      565.87     48.62 o
  -3  17   3      563.44      536.22     46.74 o
  -2  17   3        3.26       13.62     11.71 o
  -1  17   3      124.12      150.83     28.46 o
   0  17   3       15.83       23.64     10.88 o
   1  17   3      118.53      144.48     32.17 o
   2  17   3        3.32       17.39     12.92 o
   3  17   3      555.66      529.50     91.20 o
   4  17   3      601.08      604.12     58.03 o
   5  17   3      573.79      584.63     57.52 o
   6  17   3      108.60      130.47     38.13 o
   7  17   3      133.25      138.40     43.77 o
   8  17   3       88.51       74.17     31.98 o
   9  17   3      174.41      170.99     49.58 o
  10  17   3       49.77       50.50     27.20 o
  11  17   3      171.18      208.67     71.42 o
  -9  18   3       83.47       84.63     33.14 o
  -8  18   3      102.46      141.55     36.38 o
  -7  18   3      260.09      290.15     74.24 o
  -6  18   3      519.44      527.30    114.36 o
  -5  18   3        2.70       20.64     18.12 o
  -4  18   3      429.15      356.71     45.18 o
  -3  18   3      183.84      140.16     37.12 o
  -2  18   3       13.74       21.32     13.82 o
  -1  18   3      163.77      201.43     38.98 o
   0  18   3       27.83       35.98     18.19 o
   1  18   3      163.18      173.18     42.76 o
   2  18   3       13.62       20.05      9.94 o
   3  18   3      193.14      154.18     32.59 o
   4  18   3      423.49      374.50     94.19 o
   5  18   3        2.74       21.72     21.31 o
   6  18   3      508.23      517.61    115.79 o
   7  18   3      252.28      305.31     70.38 o
   8  18   3      100.92      119.25     47.39 o
   9  18   3       87.33       85.86     24.72 o
  -8  19   3       57.83       33.61     16.20 o
  -7  19   3      107.85       71.49     24.80 o
  -6  19   3      336.49      357.60     73.47 o
  -5  19   3      347.41      356.76     71.55 o
  -4  19   3      366.26      366.89     69.88 o
  -3  19   3      163.04      121.80     36.91 o
  -2  19   3      232.77      250.73     43.43 o
  -1  19   3      846.86      877.97     52.38 o
   0  19   3      649.93      625.42     94.69 o
   1  19   3      850.98      789.54     55.93 o
   2  19   3      231.53      274.78     61.06 o
   3  19   3      159.28      137.73     41.63 o
   4  19   3      362.68      387.61     81.96 o
   5  19   3      335.98      366.13     80.58 o
   6  19   3      341.58      304.42    103.10 o
   7  19   3      112.71      106.00     29.51 o
   8  19   3       58.37       39.31     23.79 o
  -7  20   3       75.48       85.31     46.16 o
  -6  20   3      112.31      104.19     35.10 o
  -5  20   3      538.69      472.79    107.48 o
  -4  20   3       14.19       30.40     17.92 o
  -3  20   3       43.93       41.00     16.09 o
  -2  20   3      104.67      102.57     31.47 o
  -1  20   3       30.66       43.55     15.31 o
   0  20   3       61.02       55.25     19.48 o
   1  20   3       32.11       50.39     21.68 o
   2  20   3      109.51      157.29     33.49 o
   3  20   3       39.94       54.09     25.08 o
   4  20   3       16.72       30.48     17.75 o
   5  20   3      535.22      444.07    138.63 o
   6  20   3      112.90      114.94     36.70 o
   7  20   3       73.44       71.12     44.85 o
  -4  21   3      818.67      825.82     61.98 o
  -3  21   3       11.27       23.74     23.70 o
  -2  21   3       31.72       52.87     25.14 o
  -1  21   3      232.63      231.08     67.00 o
   0  21   3      363.87      363.71    103.92 o
   1  21   3      231.79      224.74     52.73 o
   2  21   3       31.63       22.82     15.68 o
   3  21   3       12.02       28.86     14.72 o
   4  21   3      809.26      815.33     64.27 o
   0   0   4     1219.81     1235.97     47.27 o
   1   0   4      640.07      558.76     43.12 o
   2   0   4     1504.70     1164.40    154.52 o
   3   0   4     3853.17     3849.99     48.03 o
   4   0   4     5850.61     5153.26     67.64 o
   5   0   4     1184.55     1216.57     29.27 o
   6   0   4       54.48       38.29      6.22 o
   7   0   4       10.39       15.74      4.01 o
   8   0   4      279.06      271.41     15.00 o
   9   0   4      659.39      632.79     35.97 o
  10   0   4      155.62      144.53     31.98 o
  11   0   4     2271.81     2437.20    117.26 o
  12   0   4      485.06      428.12     31.56 o
  13   0   4       49.78       67.11     26.92 o
  14   0   4        0.09       16.56     13.69 o
  15   0   4        8.28       22.68     17.33 o
  16   0   4        3.97        5.66     21.16 o
 -16   1   4      371.54      342.70    138.22 o
 -15   1   4       56.49       49.54     31.03 o
 -14   1   4      198.29      144.04     49.54 o
 -13   1   4      812.69      803.36     37.09 o
 -12   1   4      556.13      547.25     40.52 o
 -11   1   4      530.79      502.90     25.85 o
 -10   1   4     1830.88     1841.46     82.15 o
  -9   1   4      263.39      268.47     16.24 o
  -8   1   4       94.06      152.42     34.63 o
  -7   1   4     2086.39     2175.46     66.10 o
  -6   1   4      352.34      368.85      9.17 o
  -5   1   4      841.96      820.61     24.58 o
  -4   1   4     4648.59     4505.87    101.47 o
  -3   1   4     1281.73     1069.70    100.23 o
  -2   1   4     8794.17     8715.27    106.81 o
  -1   1   4    27860.00    26707.13    292.91 o
   0   1   4     7258.62     7651.92     96.54 o
   1   1   4    27927.88    27418.60    433.12 o
   2   1   4     8682.37     6838.22    735.52 o
   3   1   4     1309.14      813.03    175.07 o
   4   1   4     4607.88     3967.31    266.93 o
   5   1   4      851.85      802.42     24.10 o
   6   1   4      352.62      337.39      9.95 o
   7   1   4     2130.47     2322.61     63.87 o
   8   1   4       95.68      129.57     29.11 o
   9   1   4      249.97      243.17     19.15 o
  10   1   4     1832.33     1732.52     58.36 o
  11   1   4      526.97      482.37     27.11 o
  12   1   4      545.00      532.92     35.47 o
  13   1   4      803.43      737.92     48.19 o
  14   1   4      203.39      186.26     48.95 o
  15   1   4       55.96       45.32     21.76 o
  16   1   4      376.49      392.36    140.30 o
 -16   2   4       97.31       43.89     43.88 o
 -15   2   4      786.32      785.45    103.00 o
 -14   2   4      245.52      222.76     71.81 o
 -13   2   4      692.35      731.54     51.45 o
 -12   2   4     1260.69     1313.15     80.40 o
 -11   2   4      144.13      192.41     58.91 o
 -10   2   4     1238.91     1280.84     71.28 o
  -9   2   4     1218.68     1213.07     58.61 o
  -8   2   4      144.71       36.46     48.36 o
  -7   2   4       22.18        9.56      2.94 o
  -6   2   4      702.60      772.42     26.62 o
  -5   2   4       79.11       49.14     14.16 o
  -4   2   4     1243.87     1334.82     25.11 o
  -3   2   4     4224.18     4440.48     59.67 o
  -2   2   4      239.36      262.12      8.01 o
  -1   2   4    65072.55    57678.10   1169.02 o
   0   2   4    51582.19    49133.28    556.82 o
   1   2   4    65406.80    58409.53   1387.33 o
   2   2   4      239.42      246.81     14.28 o
   3   2   4     4238.54     3776.38    286.37 o
   4   2   4     1278.85     1165.29     85.02 o
   5   2   4       67.88       63.28      9.23 o
   6   2   4      720.65      848.79     32.65 o
   7   2   4       19.54       13.94      4.34 o
   8   2   4      144.49      128.50     26.70 o
   9   2   4     1206.73     1125.15     40.52 o
  10   2   4     1260.49     1176.56     42.28 o
  11   2   4      151.85      197.06     55.15 o
  12   2   4     1226.99     1299.19     55.48 o
  13   2   4      700.59      725.62     41.06 o
  14   2   4      242.63      243.94     75.16 o
  15   2   4      778.38      851.00    129.83 o
  16   2   4       98.09       57.86     22.70 o
  17   2   4       14.33       -2.48     38.14 o
 -16   3   4       19.10       30.23     37.36 o
 -15   3   4      342.05      216.68     87.77 o
 -14   3   4      174.82      175.07     64.46 o
 -13   3   4       49.63       83.22     31.59 o
 -12   3   4     2170.69     2045.78    100.76 o
 -11   3   4      289.98      313.64     32.01 o
 -10   3   4      121.90      140.32     33.37 o
  -9   3   4     2318.04     2235.44     99.15 o
  -8   3   4     1355.82     1367.49     75.79 o
  -7   3   4     2277.87     2186.57     87.12 o
  -6   3   4     1989.52     1958.01     69.23 o
  -5   3   4     1130.33     1141.76     38.28 o
  -4   3   4     2113.01     1545.36    295.48 o
  -3   3   4     4031.32     4515.29     68.07 o
  -2   3   4     1453.82     1415.33     38.50 o
  -1   3   4    17635.80    18334.21    164.63 o
   0   3   4     9011.05     8410.70    438.09 o
   1   3   4    17635.79    17581.24    226.20 o
   2   3   4     1441.07     1404.33     36.04 o
   3   3   4     3971.45     4501.77     68.87 o
   4   3   4     2105.71     1756.16    184.58 o
   5   3   4     1141.43     1150.82     27.17 o
   6   3   4     1973.63     2021.23     61.83 o
   7   3   4     2342.85     2280.62     64.30 o
   8   3   4     1340.49     1326.49     51.31 o
   9   3   4     2301.87     2075.95     75.51 o
  10   3   4      115.44      126.98     29.23 o
  11   3   4      288.19      275.80     27.31 o
  12   3   4     2163.09     2072.11     90.74 o
  13   3   4       55.88       82.37     32.72 o
  14   3   4      180.97      181.99     68.14 o
  15   3   4      337.39      329.67     72.60 o
  16   3   4       19.02       35.12     29.46 o
  17   3   4       37.49       45.40     26.32 o
 -15   4   4      488.62      486.64     59.92 o
 -14   4   4      956.87     1227.18     91.27 o
 -13   4   4      160.73      142.72     49.25 o
 -12   4   4      133.09      111.28     39.05 o
 -11   4   4       48.95       44.08     27.62 o
 -10   4   4       70.32       78.04     26.00 o
  -9   4   4     1469.44     1501.59     70.29 o
  -8   4   4      740.73      799.01     40.65 o
  -7   4   4      449.15      467.47     19.86 o
  -6   4   4      700.52      745.56     34.01 o
  -5   4   4      845.81      732.31     33.47 o
  -4   4   4      825.08      745.72     27.88 o
  -3   4   4     1658.87     1691.78     32.45 o
  -2   4   4      345.43      369.36     12.41 o
  -1   4   4       61.56       52.61      7.73 o
   0   4   4       43.03      104.12     14.09 o
   1   4   4       49.11       40.20      5.86 o
   2   4   4      337.85      351.27     16.72 o
   3   4   4     1677.74     1747.49     42.75 o
   4   4   4      831.88      752.92     29.74 o
   5   4   4      836.81      744.45     33.44 o
   6   4   4      698.67      660.18     30.43 o
   7   4   4      434.50      455.85     26.83 o
   8   4   4      742.36      860.36     47.92 o
   9   4   4     1477.90     1478.34     72.71 o
  10   4   4       68.73        5.29     30.77 o
  11   4   4       47.86       38.20     26.02 o
  12   4   4      137.25      147.06     44.92 o
  13   4   4      173.75      186.89     51.74 o
  14   4   4      964.74     1159.01     46.54 o
  15   4   4      479.08      550.24     67.93 o
  16   4   4      260.08      321.35    104.91 o
  17   4   4      119.51      141.09     62.57 o
 -16   5   4      214.86      134.34    166.82 o
 -15   5   4      113.97       77.05     34.65 o
 -14   5   4      156.80      133.39     56.34 o
 -13   5   4      341.93      287.63     71.16 o
 -12   5   4      512.46      563.46     48.73 o
 -11   5   4     1637.61     1657.04     96.82 o
 -10   5   4      277.79      297.62     68.17 o
  -9   5   4      376.32      415.50     63.97 o
  -8   5   4     2907.01     3014.33    122.07 o
  -7   5   4       60.17       41.36     20.47 o
  -6   5   4      655.80      564.99     29.93 o
  -5   5   4      734.91      722.45     43.41 o
  -4   5   4       91.61       26.01     28.76 o
  -3   5   4     8517.46     9039.49    120.98 o
  -2   5   4      768.56      750.55     23.64 o
  -1   5   4      965.56     1001.14     27.47 o
   0   5   4     2338.33     2480.56     27.72 o
   1   5   4      971.89     1020.19     29.73 o
   2   5   4      802.57      760.56     28.57 o
   3   5   4     8477.72     6559.32   1091.88 o
   4   5   4       93.83      102.71      9.61 o
   5   5   4      733.02      705.72     33.64 o
   6   5   4      679.85      629.08     41.88 o
   7   5   4       55.66       35.47      7.11 o
   8   5   4     2949.82     2937.97     92.92 o
   9   5   4      397.36      430.99     26.28 o
  10   5   4      290.36      326.23     74.16 o
  11   5   4     1651.06     1625.20    114.06 o
  12   5   4      530.39      514.04     66.25 o
  13   5   4      339.91      284.40     61.74 o
  14   5   4      158.74      184.44     60.23 o
  15   5   4      118.87      111.28     42.61 o
  16   5   4      214.30      227.79    114.63 o
  17   5   4       14.57       17.52     31.63 o
 -15   6   4      123.57      132.87     94.96 o
 -14   6   4      205.31      215.20     69.06 o
 -13   6   4      379.22      286.90     62.60 o
 -12   6   4      467.65      452.77     78.80 o
 -11   6   4     1601.96     1586.11    105.64 o
 -10   6   4     1392.38     1307.58     57.60 o
  -9   6   4      521.70      494.58     40.77 o
  -8   6   4     1807.79     1875.09     88.06 o
  -7   6   4      338.66      361.51     32.58 o
  -6   6   4     1531.88     1503.51     68.90 o
  -5   6   4       29.30       26.36      6.94 o
  -4   6   4      909.05     1063.96     45.06 o
  -3   6   4     3907.51     4234.00    112.22 o
  -2   6   4      319.58      288.59     16.54 o
  -1   6   4      786.26      884.85     27.86 o
   0   6   4      510.10      378.42     16.16 o
   1   6   4      770.28      872.58     27.16 o
   2   6   4      312.62      303.43     18.47 o
   3   6   4     3973.85     3244.57    592.83 o
   4   6   4      884.58     1009.96     47.57 o
   5   6   4       23.53       27.74      8.84 o
   6   6   4     1533.34     1550.40     68.89 o
   7   6   4      330.65      380.87     21.10 o
   8   6   4     1798.38     1946.30     87.60 o
   9   6   4      510.01      527.24     23.97 o
  10   6   4     1370.45     1437.00     55.57 o
  11   6   4     1605.09     1555.11     73.27 o
  12   6   4      465.90      427.60     86.16 o
  13   6   4      396.37      378.60     72.18 o
  14   6   4      201.94      253.78     59.04 o
  15   6   4      126.43      158.21     49.20 o
  16   6   4      868.69     1135.42     92.80 o
 -15   7   4       76.34       63.33     79.92 o
 -14   7   4      379.32      397.48    158.26 o
 -13   7   4      133.24      125.30     41.75 o
 -12   7   4      596.65      664.95     61.66 o
 -11   7   4     1155.42     1044.37     68.92 o
 -10   7   4      252.84      272.42     57.06 o
  -9   7   4      256.19      259.04     58.03 o
  -8   7   4      682.58      689.47     36.62 o
  -7   7   4      786.53      854.96     38.84 o
  -6   7   4     5399.46     5609.55    181.74 o
  -5   7   4     1576.47     1688.74     57.73 o
  -4   7   4      247.30      318.06     17.23 o
  -3   7   4      442.52      382.31     12.84 o
  -2   7   4     6264.53     6577.16     99.21 o
  -1   7   4      691.00      690.76     28.31 o
   0   7   4       90.97       94.79     15.42 o
   1   7   4      667.56      687.32     27.47 o
   2   7   4     6213.09     6183.01    252.03 o
   3   7   4      485.17      415.97     59.25 o
   4   7   4      242.88      287.84     16.62 o
   5   7   4     1548.42     1620.51     71.43 o
   6   7   4     5448.97     5721.26    180.75 o
   7   7   4      783.37      883.27     42.21 o
   8   7   4      674.53      662.23     32.33 o
   9   7   4      261.48      286.23     68.33 o
  10   7   4      259.31      249.91     46.12 o
  11   7   4     1177.70     1161.00     66.85 o
  12   7   4      608.45      701.09     84.39 o
  13   7   4      141.44      149.87     48.29 o
  14   7   4      382.95      437.78     65.43 o
  15   7   4       77.51       59.09     30.45 o
  16   7   4       42.14       54.18     23.91 o
 -15   8   4      198.54      181.78    176.82 o
 -14   8   4       54.40       73.05     43.30 o
 -13   8   4       68.32       47.31     21.23 o
 -12   8   4       17.59       22.49     11.73 o
 -11   8   4     1241.98     1185.07     48.26 o
 -10   8   4      209.79      232.12     53.49 o
  -9   8   4     3936.91     4027.99    199.17 o
  -8   8   4      106.31      126.79     37.84 o
  -7   8   4      848.17      845.17     38.22 o
  -6   8   4     1150.16     1220.62     63.80 o
  -5   8   4      618.39      544.11     26.71 o
  -4   8   4      571.35      521.78     17.52 o
  -3   8   4      986.32      859.63     33.31 o
  -2   8   4      139.76      194.85     21.07 o
  -1   8   4     3824.02     4037.66     90.77 o
   0   8   4     1453.65     1485.61     50.71 o
   1   8   4     3812.38     4055.84     76.86 o
   2   8   4      140.08      222.87     36.85 o
   3   8   4     1013.39      792.53    134.44 o
   4   8   4      576.10      603.47     35.03 o
   5   8   4      609.15      558.56     18.13 o
   6   8   4     1140.46     1191.97     80.01 o
   7   8   4      858.03      848.23     44.48 o
   8   8   4      106.04      114.72     31.65 o
   9   8   4     4003.52     4114.77    203.55 o
  10   8   4      208.06      223.38     22.70 o
  11   8   4     1176.28     1134.83     57.09 o
  12   8   4       17.40       27.80     12.80 o
  13   8   4       75.31       65.06     23.75 o
  14   8   4       54.05       65.16     21.91 o
  15   8   4      198.78      200.15     54.07 o
  16   8   4      114.39       77.63     31.81 o
 -15   9   4      235.10      193.95    133.49 o
 -14   9   4      456.11      437.07    168.58 o
 -13   9   4      313.52      276.83    107.03 o
 -12   9   4      572.37      569.64     40.32 o
 -11   9   4      713.32      714.81     28.74 o
 -10   9   4       50.08       71.50     18.81 o
  -9   9   4      338.40      383.56     31.98 o
  -8   9   4     1782.22     1865.85     87.71 o
  -7   9   4     2291.17     2413.86     65.82 o
  -6   9   4      405.11      394.83     54.94 o
  -5   9   4       22.68       40.52     10.10 o
  -4   9   4     1044.19     1085.36     53.00 o
  -3   9   4     1749.26      844.66    276.28 o
  -2   9   4     3918.32     3886.65     48.73 o
  -1   9   4     1459.09     1628.71     52.63 o
   0   9   4     6799.11     7418.04    134.72 o
   1   9   4     1431.04     1682.16     64.23 o
   2   9   4     3906.70     3884.66    102.54 o
   3   9   4     1743.24     1554.65     59.10 o
   4   9   4     1046.63     1093.06     64.46 o
   5   9   4       22.79       38.07      9.00 o
   6   9   4      394.21      353.98     34.18 o
   7   9   4     2278.21     2399.96     50.70 o
   8   9   4     1785.51     1885.10    105.77 o
   9   9   4      345.93      354.45     24.78 o
  10   9   4       53.61       79.63     28.67 o
  11   9   4      734.96      752.44     81.15 o
  12   9   4      555.91      614.04    119.26 o
  13   9   4      311.73      276.66     59.39 o
  14   9   4      460.70      472.57     63.64 o
  15   9   4      233.41      214.14     57.47 o
 -15  10   4      178.19      143.72     81.24 o
 -14  10   4       10.90       52.02     49.53 o
 -13  10   4      305.53      243.20     90.38 o
 -12  10   4      107.52      107.71     41.25 o
 -11  10   4      231.83      219.81     43.10 o
 -10  10   4      107.27      134.06     27.16 o
  -9  10   4      293.66      317.81     26.96 o
  -8  10   4       52.21       48.24     19.20 o
  -7  10   4      687.07      688.53     35.66 o
  -6  10   4     1724.94     1808.47     70.90 o
  -5  10   4     1018.29     1096.34     43.58 o
  -4  10   4     1381.38     1299.51     53.17 o
  -3  10   4     1195.29     1175.07     53.00 o
  -2  10   4      709.55      699.49     27.07 o
  -1  10   4       72.31       74.37     19.58 o
   0  10   4     5640.48     5626.81    135.55 o
   1  10   4       65.82       88.68     23.60 o
   2  10   4      714.26      800.15     37.58 o
   3  10   4     1208.39     1250.57     60.18 o
   4  10   4     1365.76     1362.36     71.44 o
   5  10   4     1011.26     1105.39     51.38 o
   6  10   4     1687.80     1788.95     70.69 o
   7  10   4      689.18      640.06     33.27 o
   8  10   4       51.27       37.32     23.65 o
   9  10   4      279.65       79.18    109.74 o
  10  10   4      114.79      128.13     39.40 o
  11  10   4      221.89      240.34     50.80 o
  12  10   4      108.61      119.12     38.94 o
  13  10   4      319.16      373.08     81.39 o
  14  10   4       12.13       28.53     18.26 o
  15  10   4      184.18      179.34     57.06 o
 -15  11   4       79.47      120.15     77.60 o
 -14  11   4      764.19      628.37    358.14 o
 -13  11   4       58.73       60.18     49.33 o
 -12  11   4      106.65      155.54     51.56 o
 -11  11   4      130.10      113.71     42.45 o
 -10  11   4      134.64      121.66     24.06 o
  -9  11   4     1951.64     2029.33     80.56 o
  -8  11   4     2586.47     2689.10    107.56 o
  -7  11   4     2144.56     2152.31    103.27 o
  -6  11   4     1918.82     1858.04     78.23 o
  -5  11   4     2295.22     2388.29     67.31 o
  -4  11   4     1664.26     1682.23     55.52 o
  -3  11   4      263.69      220.40     26.04 o
  -2  11   4     3442.29     3583.35    100.81 o
  -1  11   4      767.84      784.02     34.09 o
   0  11   4       52.26       43.77     11.34 o
   1  11   4      778.09      791.92     32.12 o
   2  11   4     3433.00     3476.86     98.61 o
   3  11   4      259.70      245.93     47.49 o
   4  11   4     1659.86     1678.92     59.67 o
   5  11   4     2275.38     2289.47     87.76 o
   6  11   4     1926.48     2054.18     75.49 o
   7  11   4     2157.92     1980.02    111.22 o
   8  11   4     2616.33     2718.20    122.47 o
   9  11   4     1936.28     2107.43    100.09 o
  10  11   4      135.59      161.79     37.64 o
  11  11   4      127.72       73.05     30.44 o
  12  11   4      102.17      152.94     42.88 o
  13  11   4       56.28      105.94     35.58 o
  14  11   4      772.08      754.58     87.90 o
  15  11   4       77.57       81.29     32.82 o
 -14  12   4       76.58       70.08     42.17 o
 -13  12   4      330.84      348.56    113.68 o
 -12  12   4      286.11      266.98     70.58 o
 -11  12   4       37.91       44.25     22.16 o
 -10  12   4        1.69       18.15      8.90 o
  -9  12   4      665.41      605.32     32.04 o
  -8  12   4      297.70      330.05     46.37 o
  -7  12   4       74.01       55.44     14.31 o
  -6  12   4        1.95       21.85     14.56 o
  -5  12   4     1479.73     1579.61     68.69 o
  -4  12   4       56.24       60.34     17.02 o
  -3  12   4      265.48      238.79     22.85 o
  -2  12   4      427.46      394.40     53.05 o
  -1  12   4      466.41      482.17     67.95 o
   0  12   4      925.24      850.41     35.12 o
   1  12   4      469.30      436.05     51.25 o
   2  12   4      429.41      375.25     33.34 o
   3  12   4      272.11      256.07     21.25 o
   4  12   4       55.54       61.62     19.71 o
   5  12   4     1503.05     1527.84     50.00 o
   6  12   4        1.29       13.01      6.67 o
   7  12   4       76.42       61.97     18.80 o
   8  12   4      293.87      290.64     62.18 o
   9  12   4      657.71      521.42     65.36 o
  10  12   4        1.65       24.92     30.82 o
  11  12   4       38.48       38.59     19.48 o
  12  12   4      280.23      303.63     76.26 o
  13  12   4      342.23      386.69     87.99 o
  14  12   4       79.98      111.36     37.12 o
 -13  13   4      356.30      273.48    206.80 o
 -12  13   4       15.07       34.30     19.24 o
 -11  13   4      227.93      231.92     65.11 o
 -10  13   4       18.95       23.66     10.94 o
  -9  13   4      394.84      422.10     34.53 o
  -8  13   4      404.07      447.92     68.06 o
  -7  13   4      884.42      959.52     41.60 o
  -6  13   4      121.87      111.15     36.22 o
  -5  13   4      191.17      209.08     42.38 o
  -4  13   4      169.19      210.09     55.93 o
  -3  13   4      537.36      368.28     85.68 o
  -2  13   4       32.06       35.86     11.09 o
  -1  13   4     1211.14     1295.15     60.12 o
   0  13   4      771.34      726.00     34.35 o
   1  13   4     1233.23     1276.63     57.54 o
   2  13   4       30.92       36.38     13.10 o
   3  13   4      547.18      532.70     28.27 o
   4  13   4      178.22      221.38     45.24 o
   5  13   4      189.44      197.12     46.67 o
   6  13   4      131.86      123.13     35.88 o
   7  13   4      918.18      945.26     45.96 o
   8  13   4      404.70      362.46     35.64 o
   9  13   4      398.22      452.81     96.51 o
  10  13   4       17.76       18.01     22.26 o
  11  13   4      230.90      257.37     65.37 o
  12  13   4       14.86       42.68     21.58 o
  13  13   4      342.94      381.33    104.89 o
  14  13   4       70.99       43.33     96.67 o
 -13  14   4      294.48      216.58    118.21 o
 -12  14   4      521.30      552.77     98.94 o
 -11  14   4      446.74      412.85    141.05 o
 -10  14   4      102.41      142.05     40.71 o
  -9  14   4      154.95      141.19     32.68 o
  -8  14   4       60.30       55.06     16.14 o
  -7  14   4      200.87      218.46     45.37 o
  -6  14   4      675.89      584.25     52.25 o
  -5  14   4       11.14       13.57      8.62 o
  -4  14   4      521.53      532.52     83.05 o
  -3  14   4     1104.64     1061.11     44.82 o
  -2  14   4     1610.04     1542.08     64.42 o
  -1  14   4       16.50       28.21     12.61 o
   0  14   4     2477.80     2430.25    109.85 o
   1  14   4       12.29       14.72     10.49 o
   2  14   4     1635.44     1575.01     72.08 o
   3  14   4     1107.55     1128.15     34.87 o
   4  14   4      522.33      496.73     26.47 o
   5  14   4       11.25       18.98     11.39 o
   6  14   4      690.66      646.59     35.08 o
   7  14   4      199.91      207.19     51.14 o
   8  14   4       63.48       42.35     16.32 o
   9  14   4      149.59      172.26     48.19 o
  10  14   4       92.07       97.69     43.12 o
  11  14   4      454.35      397.82    129.91 o
  12  14   4      511.41      520.89    123.11 o
  13  14   4      298.52      264.83     85.86 o
 -12  15   4        3.46       21.36     16.99 o
 -11  15   4       31.61       24.68     15.64 o
 -10  15   4      162.34      146.63     52.04 o
  -9  15   4       22.88       26.74     16.61 o
  -8  15   4        1.66       17.75     17.45 o
  -7  15   4      162.15      129.77     38.31 o
  -6  15   4      390.19      382.62     35.88 o
  -5  15   4      750.76      796.80     44.58 o
  -4  15   4     3549.70     3831.06    111.53 o
  -3  15   4      486.46      543.81     77.87 o
  -2  15   4      709.55      787.10     65.78 o
  -1  15   4      449.43      487.41     61.74 o
   0  15   4      855.50      799.24     50.03 o
   1  15   4      448.91      466.73     61.63 o
   2  15   4      710.53      697.57     58.37 o
   3  15   4      491.35      418.87     44.61 o
   4  15   4     3525.91     3654.19    150.90 o
   5  15   4      759.79      801.07     41.71 o
   6  15   4      392.83      413.72     90.56 o
   7  15   4      170.13      155.24     36.94 o
   8  15   4        1.53        5.48     10.25 o
   9  15   4       25.51       19.46     22.93 o
  10  15   4      161.24      188.91     81.72 o
  11  15   4       31.33       41.09     30.63 o
  12  15   4        2.65       31.08     21.97 o
 -11  16   4      245.49      261.28    102.15 o
 -10  16   4     1161.98     1275.83     65.76 o
  -9  16   4      172.02      174.43     52.60 o
  -8  16   4        0.00        6.21     17.42 o
  -7  16   4       93.92      109.20     29.09 o
  -6  16   4      147.94      175.32     43.55 o
  -5  16   4      302.96      314.10     47.30 o
  -4  16   4      770.30      923.33     56.13 o
  -3  16   4      910.73      914.99     52.62 o
  -2  16   4       75.60       82.05     19.46 o
  -1  16   4      184.24      179.97     34.09 o
   0  16   4        2.82       11.20     10.22 o
   1  16   4      184.54      191.27     35.81 o
   2  16   4       78.48      100.31     22.36 o
   3  16   4      923.01      882.78     33.72 o
   4  16   4      779.59      888.14     52.97 o
   5  16   4      307.04      287.25     52.76 o
   6  16   4      143.59      196.87     50.53 o
   7  16   4       94.11       84.59     45.80 o
   8  16   4        0.10       -3.27     30.99 o
   9  16   4      171.84      146.14     52.32 o
  10  16   4     1144.85     1355.82     79.94 o
  11  16   4      242.66      287.66     96.71 o
 -10  17   4       41.05       23.35     18.01 o
  -9  17   4      174.08      215.30     79.91 o
  -8  17   4       11.88       20.58     20.20 o
  -7  17   4      559.04      559.77    105.65 o
  -6  17   4        0.57        3.39     13.48 o
  -5  17   4      297.96      325.29     49.99 o
  -4  17   4      376.12      454.35     67.60 o
  -3  17   4      312.09      389.78     67.70 o
  -2  17   4      820.01      894.46     51.15 o
  -1  17   4      533.60      523.38     78.59 o
   0  17   4      119.28      119.18     22.27 o
   1  17   4      529.87      479.29     42.03 o
   2  17   4      827.18      804.93     38.47 o
   3  17   4      311.18      342.76     66.52 o
   4  17   4      366.18      455.48     84.40 o
   5  17   4      301.45      332.91     82.13 o
   6  17   4        0.82       22.10     14.71 o
   7  17   4      545.30      551.53     56.70 o
   8  17   4       11.53       39.86     24.59 o
   9  17   4      179.87      221.63     61.27 o
  10  17   4       41.51       14.06     26.69 o
  -9  18   4      135.51      135.26     56.01 o
  -8  18   4      154.62      135.26     42.71 o
  -7  18   4      261.65      317.55     76.24 o
  -6  18   4       56.91       38.86     19.15 o
  -5  18   4      271.87      362.84     58.11 o
  -4  18   4       95.22       96.05     21.36 o
  -3  18   4        4.96       15.92     11.23 o
  -2  18   4      422.47      390.83     58.61 o
  -1  18   4       75.91       94.65     27.97 o
   0  18   4      190.70      189.28     42.20 o
   1  18   4       71.39       73.40     24.22 o
   2  18   4      431.61      386.76     74.93 o
   3  18   4        4.76       10.78     19.67 o
   4  18   4       99.02      120.02     36.51 o
   5  18   4      263.92      288.05     67.28 o
   6  18   4       59.50       67.54     22.19 o
   7  18   4      255.29      306.82     78.58 o
   8  18   4      150.49      137.12     50.86 o
   9  18   4      139.03      122.84     36.52 o
  -8  19   4      354.91      385.90     81.42 o
  -7  19   4      528.43      598.83     66.40 o
  -6  19   4      400.15      363.20     67.43 o
  -5  19   4       51.75       32.82     19.38 o
  -4  19   4        4.99       27.77     14.18 o
  -3  19   4        2.96       27.52     14.14 o
  -2  19   4      146.71      110.10     22.98 o
  -1  19   4      739.17      766.22     51.56 o
   0  19   4      103.83      118.20     24.11 o
   1  19   4      739.61      691.26    127.05 o
   2  19   4      148.70      124.48     39.89 o
   3  19   4        2.75       16.44     15.97 o
   4  19   4        5.33       35.58     21.02 o
   5  19   4       51.87       62.03     23.57 o
   6  19   4      398.19      451.99     53.93 o
   7  19   4      537.53      508.51    178.59 o
   8  19   4      358.25      396.79    142.65 o
  -6  20   4        2.51       19.25     15.51 o
  -5  20   4      185.28      226.42     43.30 o
  -4  20   4      113.38      117.15     36.69 o
  -3  20   4       37.29       32.77     14.94 o
  -2  20   4       19.80       23.58     12.84 o
  -1  20   4      237.89      204.30     55.22 o
   0  20   4       98.87      115.15     30.45 o
   1  20   4      246.14      222.97     49.31 o
   2  20   4       16.80       36.93     18.53 o
   3  20   4       37.65       50.01     24.27 o
   4  20   4      115.10      125.76     32.21 o
   5  20   4      184.15      207.05     48.17 o
   6  20   4        2.45       27.48     20.02 o
  -4  21   4       74.26       74.17     30.87 o
  -3  21   4       46.67       47.86     19.33 o
  -2  21   4      401.76      318.28     82.45 o
  -1  21   4       34.82       30.89     14.93 o
   0  21   4      180.94      120.84     35.25 o
   1  21   4       35.53       28.23     13.46 o
   2  21   4      397.86      438.72     62.12 o
   3  21   4       47.97       39.41     24.95 o
   4  21   4       75.62       57.57     27.60 o
   1   0   5     6673.68     7123.83    104.66 o
   2   0   5     4511.79     3864.37     88.99 o
   3   0   5     2289.17     2371.04     43.17 o
   4   0   5      168.69      193.92      9.44 o
   5   0   5     1581.30     1961.30     58.98 o
   6   0   5     1467.03     1489.09     45.17 o
   7   0   5       14.09       15.99      4.84 o
   8   0   5      960.75      900.54     40.63 o
   9   0   5        4.93        9.68      6.00 o
  10   0   5     3481.73     3495.90    105.02 o
  11   0   5      352.11      406.14     23.67 o
  12   0   5      439.69      454.13     22.29 o
  13   0   5       17.77       29.11     14.12 o
  14   0   5      596.43      555.90     57.63 o
  15   0   5       23.43       16.76     21.53 o
  16   0   5       97.24       81.10     63.98 o
  17   0   5       77.96       95.43     54.81 o
 -17   1   5      142.18       68.14    159.69 o
 -16   1   5      149.51      188.68     84.81 o
 -15   1   5      151.55      157.37     59.31 o
 -14   1   5      310.00      264.26     74.86 o
 -13   1   5      327.28      281.81     80.87 o
 -12   1   5     1016.39      981.04     47.68 o
 -11   1   5      215.17      218.83     17.17 o
 -10   1   5     1058.35     1069.70     49.70 o
  -9   1   5       84.20       79.57     19.29 o
  -8   1   5      385.01      429.82     17.61 o
  -7   1   5       51.24       47.64      5.89 o
  -6   1   5     2201.07     2260.05     67.03 o
  -5   1   5     6182.21     6202.38    272.65 o
  -4   1   5      492.87      416.23     95.48 o
  -3   1   5      962.53      739.54    107.99 o
  -2   1   5      105.67      137.67      6.98 o
  -1   1   5     5381.84     4199.98    531.14 o
   0   1   5     7094.06     6519.01     88.69 o
   1   1   5     5389.83     4813.86    324.02 o
   2   1   5       99.35      110.17     11.16 o
   3   1   5      992.07      854.67     82.09 o
   4   1   5      495.03      617.60     23.15 o
   5   1   5     6228.19     6862.76    160.04 o
   6   1   5     2214.48     2464.59     54.46 o
   7   1   5       48.53       27.77      7.53 o
   8   1   5      387.03      377.17     13.48 o
   9   1   5       83.56       72.02     16.32 o
  10   1   5     1058.45      983.38     46.42 o
  11   1   5      227.23      217.68     44.28 o
  12   1   5     1033.70      992.94     36.00 o
  13   1   5      322.43      304.81     36.44 o
  14   1   5      283.90      302.20     94.60 o
  15   1   5      147.61      145.00     54.62 o
  16   1   5      156.75      154.42    129.77 o
  17   1   5      142.94       81.16     96.59 o
 -16   2   5      447.47      325.62    151.17 o
 -15   2   5       27.13       36.32     24.15 o
 -14   2   5      341.83      335.18     93.28 o
 -13   2   5      661.41      702.27     52.83 o
 -12   2   5      469.90      470.01     62.38 o
 -11   2   5       38.35       32.00     14.69 o
 -10   2   5      259.84       91.29     91.13 o
  -9   2   5      707.65      625.75     58.18 o
  -8   2   5     1379.67     1298.92     64.04 o
  -7   2   5      120.89      143.52     28.99 o
  -6   2   5      105.08       70.07     30.82 o
  -5   2   5      631.39      411.19    156.32 o
  -4   2   5     3914.09     3837.60     80.07 o
  -3   2   5       69.73       76.19     13.56 o
  -2   2   5     1162.87     1040.62     27.74 o
  -1   2   5    16582.24    16246.75    172.32 o
   0   2   5        0.80        4.06      5.69 o
   1   2   5    16680.42    16292.88    334.44 o
   2   2   5     1151.87     1049.13     29.97 o
   3   2   5       75.83       38.09     21.53 o
   4   2   5     3860.10     3832.23     74.33 o
   5   2   5      613.32      383.35    147.27 o
   6   2   5       88.91       36.71     28.44 o
   7   2   5      115.47      125.30     15.09 o
   8   2   5     1318.55      457.04    296.66 o
   9   2   5      721.43      598.43     62.00 o
  10   2   5      254.05      202.88     21.54 o
  11   2   5       35.16       51.87     15.75 o
  12   2   5      467.26      427.76     21.66 o
  13   2   5      641.66      643.88     33.76 o
  14   2   5      337.19      312.64     67.91 o
  15   2   5       28.11       24.88     36.90 o
  16   2   5      450.58      436.52    126.42 o
  17   2   5       36.00       27.83     54.03 o
 -16   3   5      141.62       94.57     83.80 o
 -15   3   5      341.75      396.04     84.59 o
 -14   3   5      286.09      291.06     97.40 o
 -13   3   5      100.95      119.11     32.71 o
 -12   3   5      225.07      255.74     63.66 o
 -11   3   5      599.02      504.89     65.90 o
 -10   3   5     1078.58     1056.13     77.90 o
  -9   3   5     3001.38     2879.27     94.56 o
  -8   3   5      356.41      359.44     48.49 o
  -7   3   5      145.41      169.95     20.08 o
  -6   3   5     2422.84     2664.68    123.32 o
  -5   3   5     5742.78     5790.25    163.37 o
  -4   3   5     2816.62     2776.87     63.12 o
  -3   3   5      793.81      454.76    139.12 o
  -2   3   5     6465.92     6273.62     92.37 o
  -1   3   5    13360.33    13276.21    153.58 o
   0   3   5     6938.22     6825.32     94.27 o
   1   3   5    13350.61    13524.04     93.11 o
   2   3   5     6513.78     6012.20    115.51 o
   3   3   5      762.40      713.34     24.94 o
   4   3   5     2791.61     2299.79    231.20 o
   5   3   5     5754.75     5713.99    121.96 o
   6   3   5     2397.28     2717.70     82.73 o
   7   3   5      142.70      102.07     32.25 o
   8   3   5      359.97      237.53     56.69 o
   9   3   5     2964.96     2846.05     52.28 o
  10   3   5     1079.35     1066.81     33.38 o
  11   3   5      600.19      552.56     23.77 o
  12   3   5      239.47      236.24     41.79 o
  13   3   5      101.06      102.70     26.75 o
  14   3   5      289.10      311.81    116.94 o
  15   3   5      338.18      319.64    103.18 o
  16   3   5      145.45       94.78     40.56 o
  17   3   5       43.10       55.41     27.16 o
 -16   4   5      167.91      159.38    116.12 o
 -15   4   5        1.33       13.21     13.62 o
 -14   4   5       28.15       47.18     17.54 o
 -13   4   5      230.51      236.73     54.86 o
 -12   4   5      436.69      488.89    106.21 o
 -11   4   5     2166.90     2217.50    205.08 o
 -10   4   5     1207.18     1291.68     72.59 o
  -9   4   5      687.93      695.83     35.39 o
  -8   4   5       61.82       68.48     22.24 o
  -7   4   5      163.29      170.86     21.20 o
  -6   4   5      455.88      528.05     16.31 o
  -5   4   5     2203.62     2453.09     96.15 o
  -4   4   5     1161.75     1294.70     44.78 o
  -3   4   5     4762.55     4577.09     71.90 o
  -2   4   5    14585.88    14676.49    155.37 o
  -1   4   5      104.26      143.98     14.77 o
   0   4   5     3271.71     2768.58    288.49 o
   1   4   5       92.11      135.29     20.60 o
   2   4   5    14508.27    14890.51    217.88 o
   3   4   5     4723.37     4603.65     82.81 o
   4   4   5     1132.31     1277.49     46.16 o
   5   4   5     2229.18     2372.43     82.52 o
   6   4   5      464.61      548.53     32.54 o
   7   4   5      163.82      178.66     11.69 o
   8   4   5       61.98       61.60     18.91 o
   9   4   5      684.17      700.81     37.22 o
  10   4   5     1224.31     1225.06     57.64 o
  11   4   5     2131.06     2189.88     99.71 o
  12   4   5      426.89      435.01     89.89 o
  13   4   5      241.98      221.69     59.44 o
  14   4   5       28.89       48.69     29.00 o
  15   4   5        1.91       19.94     12.45 o
  16   4   5      173.03      230.48     79.55 o
  17   4   5      314.92      280.11    135.64 o
 -15   5   5       19.34       72.56     69.84 o
 -14   5   5      156.12      180.69     68.03 o
 -13   5   5      278.02      306.90     85.15 o
 -12   5   5     1420.04     1342.12    240.85 o
 -11   5   5      107.92      130.59     48.76 o
 -10   5   5      532.34      530.95     45.89 o
  -9   5   5      751.89      764.76     59.34 o
  -8   5   5      805.57      801.28     44.20 o
  -7   5   5       60.75       75.77     23.40 o
  -6   5   5       48.70       73.76     24.10 o
  -5   5   5      987.77      974.36     56.51 o
  -4   5   5     1616.83     1822.63     69.54 o
  -3   5   5     1740.98     1704.77     34.51 o
  -2   5   5       27.54       47.85      7.58 o
  -1   5   5       79.48       84.28     13.38 o
   0   5   5      928.55     1103.96     33.69 o
   1   5   5       88.29       88.92     13.46 o
   2   5   5       26.52       46.01      7.30 o
   3   5   5     1726.66     1695.89     57.52 o
   4   5   5     1681.21     1864.68     60.69 o
   5   5   5      990.70      850.62    110.93 o
   6   5   5       39.85       46.89     17.04 o
   7   5   5       55.07       56.08     12.86 o
   8   5   5      797.56      806.86     52.88 o
   9   5   5      735.03      718.31     34.64 o
  10   5   5      551.29      526.22     27.10 o
  11   5   5      101.65      134.64     38.17 o
  12   5   5     1400.29     1333.85     94.18 o
  13   5   5      267.28      346.34     76.64 o
  14   5   5      157.21      227.96     68.18 o
  15   5   5       16.89       21.75     15.70 o
  16   5   5       54.04       65.53     29.10 o
 -15   6   5      135.51       99.53     71.08 o
 -14   6   5      201.42      199.46     61.90 o
 -13   6   5      224.96      242.31    102.02 o
 -12   6   5      507.16      607.25     47.59 o
 -11   6   5      386.27      364.11    105.41 o
 -10   6   5     3075.18     2826.90    177.09 o
  -9   6   5     3676.76     3668.25    172.20 o
  -8   6   5      405.31      356.50     40.05 o
  -7   6   5      825.43      750.21     43.93 o
  -6   6   5      478.21      493.44     39.32 o
  -5   6   5      160.63      221.70     42.30 o
  -4   6   5     2211.19     2148.86     64.64 o
  -3   6   5     2604.45     2743.51     57.32 o
  -2   6   5     5648.43     5797.36     87.87 o
  -1   6   5     4624.61     4935.59     81.24 o
   0   6   5     1760.42     1936.51     57.85 o
   1   6   5     4664.08     4880.60    172.43 o
   2   6   5     5658.96     5885.57    158.30 o
   3   6   5     2617.39     2797.11     95.46 o
   4   6   5     2206.09     2099.74     71.03 o
   5   6   5      149.37      194.69     12.77 o
   6   6   5      484.89      505.58     33.37 o
   7   6   5      857.01      820.56     59.93 o
   8   6   5      408.64      423.24     86.15 o
   9   6   5     3642.67     3613.40    153.05 o
  10   6   5     3100.93     3021.46    208.39 o
  11   6   5      390.61      323.69     64.51 o
  12   6   5      526.64      615.60     55.42 o
  13   6   5      223.36      247.96     63.50 o
  14   6   5      205.43      231.29     46.42 o
  15   6   5      142.49      130.06     39.57 o
  16   6   5       86.04       70.71     36.51 o
 -15   7   5      435.69      472.86    259.61 o
 -14   7   5       27.56       24.76     14.20 o
 -13   7   5      883.92      921.26     43.17 o
 -12   7   5       47.59       53.77     25.92 o
 -11   7   5     2125.24     2163.38    111.67 o
 -10   7   5       19.84       52.53     17.71 o
  -9   7   5      153.11      163.97     41.52 o
  -8   7   5     1287.88     1374.01     82.64 o
  -7   7   5     1129.94     1059.61     55.02 o
  -6   7   5      196.28      233.39     49.41 o
  -5   7   5     1029.26      104.62    247.59 o
  -4   7   5      764.83      795.78     33.91 o
  -3   7   5      729.37      820.10     27.06 o
  -2   7   5     2832.50     3020.77     76.73 o
  -1   7   5     1756.76     1624.99     53.14 o
   0   7   5      444.54      464.03     20.42 o
   1   7   5     1829.12     1678.07     57.67 o
   2   7   5     2826.03     3156.54     95.81 o
   3   7   5      729.60      810.84     40.68 o
   4   7   5      758.23      686.38     52.39 o
   5   7   5     1013.02     1087.01     64.92 o
   6   7   5      193.01       84.51     74.46 o
   7   7   5     1147.44      964.78    200.15 o
   8   7   5     1297.61     1335.51     78.89 o
   9   7   5      149.88      143.25     33.52 o
  10   7   5       18.77       39.30     20.07 o
  11   7   5     2124.51     2150.85    116.64 o
  12   7   5       47.32       63.64     24.59 o
  13   7   5      878.56      973.93     81.09 o
  14   7   5       28.42       22.92     14.71 o
  15   7   5      437.54      595.54     85.57 o
  16   7   5      395.89      327.90     91.30 o
 -14   8   5       29.48       34.01     21.92 o
 -13   8   5      170.18      190.22     54.39 o
 -12   8   5      663.99      727.29     53.73 o
 -11   8   5      382.65      346.22     74.13 o
 -10   8   5      975.47      809.80     80.15 o
  -9   8   5     4509.94     4620.06    261.36 o
  -8   8   5     2405.16     2502.14    108.12 o
  -7   8   5     1628.89     1647.11     66.32 o
  -6   8   5      662.57      728.94     36.28 o
  -5   8   5       37.62       27.74      9.20 o
  -4   8   5        4.26        8.88      6.21 o
  -3   8   5     2653.95     2654.48     72.24 o
  -2   8   5      681.37      609.79     28.02 o
  -1   8   5      950.65     1049.85     40.58 o
   0   8   5     2510.77     2504.68     70.18 o
   1   8   5      945.85     1065.36     31.52 o
   2   8   5      690.74      675.69     51.14 o
   3   8   5     2640.18     2787.37     89.43 o
   4   8   5        3.61       16.33      9.15 o
   5   8   5       34.16       40.71     10.49 o
   6   8   5      669.33      694.13     50.10 o
   7   8   5     1633.52     1584.49     76.90 o
   8   8   5     2391.33     2419.01    109.51 o
   9   8   5     4561.71     4562.04    229.01 o
  10   8   5      953.46      985.33     66.01 o
  11   8   5      381.35      348.08     64.12 o
  12   8   5      677.95      724.95    149.49 o
  13   8   5      170.57      212.89     51.50 o
  14   8   5       30.43       57.75     26.78 o
  15   8   5       43.41       57.04     36.48 o
  16   8   5      346.08      274.90    114.08 o
 -14   9   5      371.17      279.02    116.17 o
 -13   9   5      189.98      220.60     87.52 o
 -12   9   5      203.75      258.65     73.03 o
 -11   9   5      219.01      242.35     51.43 o
 -10   9   5      258.87      259.97     42.36 o
  -9   9   5     1788.49     1715.83     74.77 o
  -8   9   5      713.00      719.22     34.88 o
  -7   9   5      230.06      234.52     42.02 o
  -6   9   5       43.94       42.34     16.01 o
  -5   9   5     1945.33     1944.18     65.09 o
  -4   9   5      734.60      421.22    133.04 o
  -3   9   5     2183.90     2043.97     65.31 o
  -2   9   5     1359.94     1366.71     57.31 o
  -1   9   5     4266.23     4288.63     58.42 o
   0   9   5    15405.65    17100.73    307.29 o
   1   9   5     4231.19     4324.59     63.14 o
   2   9   5     1338.59     1315.01     66.60 o
   3   9   5     2168.36     1742.87    361.65 o
   4   9   5      755.12      861.06     47.25 o
   5   9   5     1958.60     1950.63     94.24 o
   6   9   5       42.46       45.69     20.07 o
   7   9   5      238.06      210.93     25.66 o
   8   9   5      721.15      754.06     27.05 o
   9   9   5     1788.10     1492.13     89.84 o
  10   9   5      265.16      269.21     57.04 o
  11   9   5      215.95      261.83     47.46 o
  12   9   5      204.05      239.11     49.15 o
  13   9   5      176.39      300.87     73.92 o
  14   9   5      372.84      350.53     83.48 o
  15   9   5      412.70      434.40    124.95 o
 -15  10   5       95.30       32.02     93.41 o
 -14  10   5       70.69       82.34     38.29 o
 -13  10   5      170.33      192.83     77.03 o
 -12  10   5      227.74      244.77     32.96 o
 -11  10   5      600.36      538.06     41.20 o
 -10  10   5      289.30      265.89     51.15 o
  -9  10   5      123.51      110.96     29.97 o
  -8  10   5     1934.54     1893.88     85.91 o
  -7  10   5       94.07      104.27     28.50 o
  -6  10   5       90.08       88.14     23.33 o
  -5  10   5      195.63      180.81     14.64 o
  -4  10   5      294.77      301.53     23.49 o
  -3  10   5      769.95      552.06    137.97 o
  -2  10   5      409.40      347.64     19.85 o
  -1  10   5     1466.85     1448.65     66.55 o
   0  10   5      270.36      288.15     28.94 o
   1  10   5     1483.87     1497.44     70.45 o
   2  10   5      423.63      394.81     27.40 o
   3  10   5      780.44      787.09    123.03 o
   4  10   5      311.53      337.13     56.73 o
   5  10   5      205.13      204.53     48.23 o
   6  10   5       87.91       90.72     28.77 o
   7  10   5       82.17       60.97     22.82 o
   8  10   5     1926.53     1844.78     94.58 o
   9  10   5      112.97      115.74     47.26 o
  10  10   5      281.91      299.29     69.91 o
  11  10   5      595.69      609.32     69.78 o
  12  10   5      232.88      285.58     66.88 o
  13  10   5      172.36      214.87     59.99 o
  14  10   5       68.28       81.17     22.72 o
  15  10   5       93.56       81.58     46.65 o
 -14  11   5       68.17      132.40     81.94 o
 -13  11   5       75.70       65.39     44.79 o
 -12  11   5       58.13       83.33     50.53 o
 -11  11   5      114.41       87.04     32.65 o
 -10  11   5      333.22      351.69     48.16 o
  -9  11   5      781.36      860.27     40.78 o
  -8  11   5      784.78      798.29     35.94 o
  -7  11   5      284.21      298.13     43.26 o
  -6  11   5      839.77      788.83     38.47 o
  -5  11   5      437.58      426.41     23.79 o
  -4  11   5      969.92     1027.53     40.24 o
  -3  11   5      449.34      450.97     40.55 o
  -2  11   5     1033.97      695.72    195.52 o
  -1  11   5      349.51      138.66     77.90 o
   0  11   5      867.58      860.94     41.54 o
   1  11   5      348.06      378.92     49.28 o
   2  11   5     1027.64     1092.31     44.72 o
   3  11   5      465.56      514.14     30.67 o
   4  11   5     1009.49     1031.47     46.81 o
   5  11   5      422.21      475.11     26.23 o
   6  11   5      841.64      869.15     39.74 o
   7  11   5      291.91      290.43     28.46 o
   8  11   5      804.59      745.88     50.37 o
   9  11   5      796.26      869.31    167.26 o
  10  11   5      312.48      325.61     58.67 o
  11  11   5      116.95      115.29     54.35 o
  12  11   5       53.03       65.33     21.39 o
  13  11   5       70.57       46.64     21.09 o
  14  11   5       69.30       74.23     32.02 o
 -14  12   5      292.42      248.14    159.84 o
 -13  12   5      671.50      684.16     74.43 o
 -12  12   5      233.10      195.67     86.88 o
 -11  12   5      440.29      452.71    102.89 o
 -10  12   5      265.09      226.73     40.76 o
  -9  12   5      439.89      430.19     75.20 o
  -8  12   5        3.36       23.18     10.49 o
  -7  12   5       91.91       93.47     27.82 o
  -6  12   5      334.37      364.71     62.09 o
  -5  12   5      250.08      252.81     25.68 o
  -4  12   5       74.41       58.77     15.61 o
  -3  12   5      798.73      754.60     43.12 o
  -2  12   5     1081.91     1025.98     45.55 o
  -1  12   5      751.51      779.21     66.06 o
   0  12   5      228.65      254.45     47.45 o
   1  12   5      741.51      690.81     49.48 o
   2  12   5     1095.15     1068.17     56.66 o
   3  12   5      761.06      741.43     34.61 o
   4  12   5       82.96       85.68     29.99 o
   5  12   5      237.73      266.30     25.23 o
   6  12   5      334.04      333.74     22.26 o
   7  12   5       90.52       92.52     28.12 o
   8  12   5        3.44       11.96      8.50 o
   9  12   5      439.20      491.50    103.69 o
  10  12   5      268.76      246.31     72.96 o
  11  12   5      432.10      426.31    112.47 o
  12  12   5      225.24      217.75     60.00 o
  13  12   5      681.27      750.20    147.97 o
  14  12   5      299.44      248.12     87.35 o
 -13  13   5       26.91       32.39     24.89 o
 -12  13   5      184.09      194.35     84.54 o
 -11  13   5      729.09      683.93     65.06 o
 -10  13   5      229.75      212.97     50.49 o
  -9  13   5      483.95      545.21     39.61 o
  -8  13   5      111.82      104.83     25.44 o
  -7  13   5      376.77      400.64     53.49 o
  -6  13   5      707.07      323.48    183.67 o
  -5  13   5      982.69     1065.08     41.13 o
  -4  13   5       66.95       70.90     25.52 o
  -3  13   5      331.58      282.53     28.11 o
  -2  13   5     1617.49     1709.56     80.85 o
  -1  13   5      849.35      790.23     53.92 o
   0  13   5     1973.63     2035.49     74.11 o
   1  13   5      846.62      823.44     39.98 o
   2  13   5     1596.78     1683.82     73.69 o
   3  13   5      341.76      332.80     27.29 o
   4  13   5       64.08       59.35     26.29 o
   5  13   5      986.46      993.48     32.45 o
   6  13   5      695.85      719.12     30.99 o
   7  13   5      377.27      280.95     73.94 o
   8  13   5      117.44      106.70     27.76 o
   9  13   5      469.37      561.20    119.31 o
  10  13   5      228.88      237.44     65.18 o
  11  13   5      722.59      670.07     84.80 o
  12  13   5      180.22      191.70     52.43 o
  13  13   5       26.10       19.76     16.95 o
 -13  14   5      652.99      850.30    225.04 o
 -12  14   5      173.23      136.93     88.19 o
 -11  14   5       82.64      109.47     40.69 o
 -10  14   5      263.35      267.42     55.25 o
  -9  14   5      192.48      210.22     55.34 o
  -8  14   5      149.44      119.76     29.26 o
  -7  14   5      390.29      356.54     66.65 o
  -6  14   5      552.24      593.99     38.51 o
  -5  14   5      227.65      230.77     47.26 o
  -4  14   5     1189.32     1283.83     49.96 o
  -3  14   5        1.76       12.91     13.65 o
  -2  14   5      345.48      385.49     52.11 o
  -1  14   5      383.57      381.93     48.98 o
   0  14   5        0.93       15.37     12.83 o
   1  14   5      373.70      379.57     32.76 o
   2  14   5      338.96      338.81     29.33 o
   3  14   5        1.93       14.77      9.37 o
   4  14   5     1184.23     1170.71     43.44 o
   5  14   5      233.54      213.86     44.10 o
   6  14   5      558.87      606.57     49.45 o
   7  14   5      383.88      418.03     39.47 o
   8  14   5      135.78      146.78     56.53 o
   9  14   5      192.70      218.17     67.76 o
  10  14   5      264.87      298.99     77.77 o
  11  14   5       87.46      119.97     41.65 o
  12  14   5      175.06      153.93     62.62 o
  13  14   5      649.71      778.75    102.97 o
 -12  15   5       60.68       50.19     30.72 o
 -11  15   5      138.73      137.26     52.46 o
 -10  15   5      205.41      176.88     59.95 o
  -9  15   5       53.63       51.89     16.47 o
  -8  15   5        6.29       17.20     10.54 o
  -7  15   5      817.97      824.24     45.82 o
  -6  15   5       72.55       95.24     20.02 o
  -5  15   5      393.60      398.59     60.86 o
  -4  15   5      315.08      340.30     62.61 o
  -3  15   5      134.73      137.30     30.15 o
  -2  15   5        6.94       18.47     10.28 o
  -1  15   5      420.34      474.80     61.56 o
   0  15   5       96.28       86.60     23.99 o
   1  15   5      414.58      420.88     37.20 o
   2  15   5       10.10       16.27      7.36 o
   3  15   5      132.33      120.68     29.34 o
   4  15   5      319.03      323.55     37.86 o
   5  15   5      399.20      359.18     74.05 o
   6  15   5       78.05      114.75     33.78 o
   7  15   5      816.86      724.48    152.73 o
   8  15   5        5.61       19.32     18.05 o
   9  15   5       56.54       49.54     37.82 o
  10  15   5      203.96      202.36     65.93 o
  11  15   5      138.15      143.75     62.66 o
  12  15   5       63.16       43.78     38.39 o
 -11  16   5       56.66       59.13     35.29 o
 -10  16   5      132.82      153.92     59.25 o
  -9  16   5        6.88        7.12     30.80 o
  -8  16   5      174.98      178.61     51.41 o
  -7  16   5       12.10       18.59     12.06 o
  -6  16   5      639.86      734.40     41.55 o
  -5  16   5      441.88      480.37     67.34 o
  -4  16   5      751.97      775.10     92.34 o
  -3  16   5      458.16      435.50     61.04 o
  -2  16   5       40.90       55.20     18.17 o
  -1  16   5      446.81      485.09     73.46 o
   0  16   5       53.56       70.00     19.21 o
   1  16   5      445.72      449.23     52.43 o
   2  16   5       42.50       52.27     12.58 o
   3  16   5      463.79      417.51     55.75 o
   4  16   5      749.54      688.78     44.12 o
   5  16   5      439.58      460.26     46.06 o
   6  16   5      629.48      722.74     55.27 o
   7  16   5       12.24       21.45     13.23 o
   8  16   5      180.43      201.22     46.74 o
   9  16   5        7.09       24.65     29.27 o
  10  16   5      131.32      144.52     66.63 o
  11  16   5       59.99       57.60     50.41 o
 -10  17   5       25.52       31.75     22.76 o
  -9  17   5     1064.01     1066.20     74.61 o
  -8  17   5      117.77       85.31     35.80 o
  -7  17   5       62.80       79.44     31.35 o
  -6  17   5      579.98      596.55     78.92 o
  -5  17   5       26.80       37.95     16.20 o
  -4  17   5      375.57      406.23     58.59 o
  -3  17   5       29.54       32.95     13.34 o
  -2  17   5      105.11      122.26     30.88 o
  -1  17   5       76.74       82.61     27.47 o
   0  17   5      544.39      627.54     84.62 o
   1  17   5       73.15       64.90     25.46 o
   2  17   5      110.25      134.39     30.99 o
   3  17   5       28.70       32.16     13.46 o
   4  17   5      378.22      359.45     42.78 o
   5  17   5       28.60       38.37     16.51 o
   6  17   5      589.16      639.12     55.22 o
   7  17   5       63.24       69.88     29.87 o
   8  17   5      117.76      121.14     41.03 o
   9  17   5     1073.40     1091.73    104.88 o
  10  17   5       25.16       26.51     20.45 o
  -9  18   5      101.86       72.77     28.33 o
  -8  18   5      175.88      170.40     63.32 o
  -7  18   5       85.51      119.56     30.99 o
  -6  18   5      207.00      187.21     51.21 o
  -5  18   5      277.16      240.65     45.58 o
  -4  18   5      614.19      667.66     99.04 o
  -3  18   5      355.29      392.36     60.92 o
  -2  18   5      551.33      510.07     68.84 o
  -1  18   5       27.92       23.28     12.57 o
   0  18   5       73.44       83.06     20.33 o
   1  18   5       30.86       30.37     13.57 o
   2  18   5      554.71      465.72     76.82 o
   3  18   5      348.75      339.39     76.59 o
   4  18   5      605.52      692.67    128.40 o
   5  18   5      278.03      274.31     59.51 o
   6  18   5      204.91      143.72     44.94 o
   7  18   5       86.76      129.03     39.87 o
   8  18   5      170.20      187.63     62.34 o
   9  18   5      102.23       87.56     69.99 o
  -8  19   5      277.88      232.35     75.17 o
  -7  19   5       24.33       24.26     21.84 o
  -6  19   5      295.94      261.79     65.16 o
  -5  19   5      132.07      144.63     40.68 o
  -4  19   5      600.46      502.01     93.55 o
  -3  19   5      359.06      325.84     67.18 o
  -2  19   5      504.45      458.02     77.86 o
  -1  19   5       21.68       40.04     15.85 o
   0  19   5       31.25       39.86     14.20 o
   1  19   5       22.19       42.29     19.80 o
   2  19   5      498.69      435.02     77.30 o
   3  19   5      366.76      328.69     81.84 o
   4  19   5      586.91      514.35     64.00 o
   5  19   5      133.53      148.19     54.59 o
   6  19   5      300.87      289.07     84.13 o
   7  19   5       25.12       47.47     34.90 o
   8  19   5      273.92      266.32    114.79 o
  -6  20   5       82.22       67.73     26.90 o
  -5  20   5      197.54      152.37     48.70 o
  -4  20   5       93.94      120.31     31.40 o
  -3  20   5        3.49       25.40     16.73 o
  -2  20   5      187.73      206.07     52.90 o
  -1  20   5      160.60      161.64     35.30 o
   0  20   5        2.91       26.08     16.00 o
   1  20   5      165.61      154.98     41.63 o
   2  20   5      194.97      196.81     59.16 o
   3  20   5        3.69       12.67     21.72 o
   4  20   5       94.76      120.01     45.87 o
   5  20   5      198.80      161.57     56.15 o
   6  20   5       83.61       53.03     28.93 o
  -3  21   5     1110.48     1092.91     66.55 o
  -2  21   5       62.62       44.55     21.86 o
  -1  21   5      374.11      348.60     88.16 o
   0  21   5       84.56       99.97     34.73 o
   1  21   5      370.37      342.42     80.53 o
   2  21   5       63.28       41.69     17.09 o
   3  21   5     1116.19     1081.85     55.70 o
   0   0   6      243.00      194.49     98.83 o
   1   0   6      980.14     1105.43     30.67 o
   2   0   6      402.97      368.28     34.16 o
   3   0   6     1011.02     1056.96     30.09 o
   4   0   6     3288.82     3308.48     64.41 o
   5   0   6       44.49       26.78      5.29 o
   6   0   6       35.64       52.70      9.92 o
   7   0   6     2578.53     2644.01     75.48 o
   8   0   6     2950.97     3001.60     73.13 o
   9   0   6       62.31       74.85     18.88 o
  10   0   6       79.16       56.86     15.78 o
  11   0   6      973.68      953.33     36.67 o
  12   0   6      750.97      751.83     46.27 o
  13   0   6      248.09      153.43     42.41 o
  14   0   6      747.88      835.00     61.90 o
  15   0   6        2.49       17.35     21.50 o
  16   0   6      170.95      126.20     67.60 o
  17   0   6       14.06       24.88     39.58 o
 -17   1   6      403.94      353.17    226.43 o
 -16   1   6      494.83      467.36    166.00 o
 -15   1   6      584.16      741.55    211.20 o
 -14   1   6       50.75       57.82     31.61 o
 -13   1   6      639.46      701.33     51.89 o
 -12   1   6     1635.38     1675.53     90.54 o
 -11   1   6      449.89      455.26     28.51 o
 -10   1   6      662.82      600.50     36.23 o
  -9   1   6       53.35       25.95     11.12 o
  -8   1   6     2666.62     2685.85     91.21 o
  -7   1   6      496.45      458.45     75.22 o
  -6   1   6      157.26      155.63     24.25 o
  -5   1   6      219.09      263.14     14.42 o
  -4   1   6     6393.51     6216.73     89.21 o
  -3   1   6     4672.84     4700.77    114.60 o
  -2   1   6     5862.79     5608.89     77.15 o
  -1   1   6     3206.33     2958.00    262.65 o
   0   1   6     4644.98     4839.21     75.42 o
   1   1   6     3252.35     3094.43    192.72 o
   2   1   6     5802.07     5372.95    127.83 o
   3   1   6     4632.08     4760.10     65.24 o
   4   1   6     6376.25     6296.02     92.12 o
   5   1   6      218.40      240.45     22.47 o
   6   1   6      153.80      131.11     41.73 o
   7   1   6      506.36      381.22     74.37 o
   8   1   6     2660.09     2797.54     77.14 o
   9   1   6       54.76       40.41     12.43 o
  10   1   6      669.46      599.30     25.52 o
  11   1   6      464.98      442.61     26.29 o
  12   1   6     1645.82     1666.93     72.69 o
  13   1   6      619.63      691.15     40.33 o
  14   1   6       48.62       71.23     28.72 o
  15   1   6      589.51      650.54     68.68 o
  16   1   6      491.70      493.88    104.18 o
  17   1   6      402.98      400.77     65.04 o
 -17   2   6       96.02       95.58     67.13 o
 -16   2   6       23.94       25.73     26.24 o
 -15   2   6      846.42      916.18    219.34 o
 -14   2   6      349.41      297.65     77.66 o
 -13   2   6      805.26      829.84     50.72 o
 -12   2   6     1423.67     1307.01    112.33 o
 -11   2   6      364.24      352.39     33.60 o
 -10   2   6      594.95      603.44     39.79 o
  -9   2   6     1335.73     1243.14     73.70 o
  -8   2   6      573.13      529.76     28.84 o
  -7   2   6      742.80      638.00     24.11 o
  -6   2   6      757.82      235.11    210.19 o
  -5   2   6      100.43      106.62     11.72 o
  -4   2   6     1135.48     1351.24     40.22 o
  -3   2   6       38.78       59.67     11.03 o
  -2   2   6     3383.76     3412.23     63.03 o
  -1   2   6     5144.99     4374.18    353.67 o
   0   2   6     8927.81     9232.11    124.49 o
   1   2   6     5173.85     5156.00     72.10 o
   2   2   6     3435.11     3563.74     66.83 o
   3   2   6       34.79       61.10      9.20 o
   4   2   6     1124.28      841.22    221.70 o
   5   2   6      119.03       81.46     26.98 o
   6   2   6      774.21      344.90    175.49 o
   7   2   6      701.18      439.99    116.16 o
   8   2   6      577.42      233.60    118.38 o
   9   2   6     1379.08     1215.25     59.06 o
  10   2   6      610.44      554.54     26.35 o
  11   2   6      367.63      352.60     23.72 o
  12   2   6     1418.26     1353.00     41.36 o
  13   2   6      798.44      769.29     46.38 o
  14   2   6      346.77      297.44     62.97 o
  15   2   6      838.04      973.65     71.53 o
  16   2   6       25.44       19.98     26.90 o
  17   2   6       89.41      103.80     53.57 o
 -16   3   6       24.91       29.73     21.06 o
 -15   3   6      617.73      546.89    179.10 o
 -14   3   6        4.88       22.79     24.61 o
 -13   3   6      202.85      171.13     59.61 o
 -12   3   6     2505.17     2213.93    115.93 o
 -11   3   6      215.55      207.04     45.08 o
 -10   3   6      910.89      906.29     58.07 o
  -9   3   6        9.47       -4.97     16.99 o
  -8   3   6      991.58      867.81     55.71 o
  -7   3   6     1733.71     1723.64     65.58 o
  -6   3   6     2836.89     2745.92    208.72 o
  -5   3   6     1047.51     1081.23     45.31 o
  -4   3   6      143.56       99.66     35.64 o
  -3   3   6     3419.47     2368.90    498.83 o
  -2   3   6     3241.56     3461.71     64.36 o
  -1   3   6      503.31      537.63     20.56 o
   0   3   6     2420.86     2463.67     50.01 o
   1   3   6      471.85      422.26     43.96 o
   2   3   6     3213.34     3521.26     66.47 o
   3   3   6     3510.45     3792.42     71.20 o
   4   3   6      133.52      119.45     24.95 o
   5   3   6     1067.56     1195.22     24.90 o
   6   3   6     2804.60     2855.92     76.39 o
   7   3   6     1774.12     1767.37     62.69 o
   8   3   6      971.98      355.48    180.36 o
   9   3   6        6.84        7.13      4.70 o
  10   3   6      890.67      518.17    162.68 o
  11   3   6      206.29      185.54     43.83 o
  12   3   6     2535.24     2252.36     96.45 o
  13   3   6      190.04      165.55     56.94 o
  14   3   6        4.04        4.73     16.78 o
  15   3   6      621.38      655.41    165.18 o
  16   3   6       25.96       11.58     22.63 o
  17   3   6        9.26       32.02     38.91 o
 -16   4   6      194.08      209.15     94.88 o
 -15   4   6      263.89      258.70     79.87 o
 -14   4   6      748.86      764.56     96.43 o
 -13   4   6        0.06       11.64     15.67 o
 -12   4   6      242.93      275.96     65.20 o
 -11   4   6      314.18      270.53     32.77 o
 -10   4   6     4134.12     4081.89    228.73 o
  -9   4   6      421.05      383.91     23.89 o
  -8   4   6     3079.29     3181.26    125.97 o
  -7   4   6      862.61      832.72     60.01 o
  -6   4   6     1002.19     1016.00     58.43 o
  -5   4   6     2068.11      507.84    801.18 o
  -4   4   6     1018.85      919.48     38.20 o
  -3   4   6      225.69      229.00     25.79 o
  -2   4   6     1903.91     1851.31     51.03 o
  -1   4   6      114.86       84.96     12.25 o
   0   4   6      487.27      443.78     18.17 o
   1   4   6      122.30       80.40     11.94 o
   2   4   6     1954.16     2011.45     48.04 o
   3   4   6      241.22      245.52     33.55 o
   4   4   6      994.20      967.65     47.77 o
   5   4   6     2042.05     1284.51    427.21 o
   6   4   6      971.77      924.08     46.81 o
   7   4   6      882.78      921.06     57.01 o
   8   4   6     3067.48     3217.76     93.95 o
   9   4   6      424.85      372.20     20.44 o
  10   4   6     4130.68     4147.47    186.83 o
  11   4   6      319.15      181.44     66.24 o
  12   4   6      249.87      263.95     52.16 o
  13   4   6        0.29        6.05      7.40 o
  14   4   6      732.89      842.17     71.63 o
  15   4   6      270.60      327.50     90.77 o
  16   4   6      198.19      217.25     67.17 o
 -16   5   6      129.99      121.63     93.80 o
 -15   5   6       25.11        8.49     19.57 o
 -14   5   6     1019.07     1153.01     66.12 o
 -13   5   6      111.98      141.24     52.45 o
 -12   5   6      717.43      791.53    171.87 o
 -11   5   6      977.37     1130.64     71.12 o
 -10   5   6     1295.63     1195.71     84.15 o
  -9   5   6     1058.55     1050.55     96.39 o
  -8   5   6     3812.84     3792.97    229.25 o
  -7   5   6      183.47      175.83     22.93 o
  -6   5   6      185.57      148.42     39.35 o
  -5   5   6     1308.70     1364.85     75.68 o
  -4   5   6     2700.45     1212.51    700.67 o
  -3   5   6     1838.32     1867.15     57.24 o
  -2   5   6    10886.77    12089.05    172.80 o
  -1   5   6      289.83      272.88     14.15 o
   0   5   6      183.16      134.72     25.63 o
   1   5   6      282.43      240.27     29.01 o
   2   5   6    10808.11    11883.07    182.17 o
   3   5   6     1822.35     1849.56     65.70 o
   4   5   6     2691.91     2678.47     52.83 o
   5   5   6     1312.41      529.45    282.60 o
   6   5   6      187.85      178.63     33.30 o
   7   5   6      179.16      202.08     41.20 o
   8   5   6     3790.59     3862.09     92.95 o
   9   5   6     1045.47     1037.71     52.61 o
  10   5   6     1316.99     1246.36    104.49 o
  11   5   6      963.52     1040.54     44.35 o
  12   5   6      711.80      809.89    100.02 o
  13   5   6      117.50      112.70     35.55 o
  14   5   6     1006.85     1065.69     84.53 o
  15   5   6       24.42       24.11     15.99 o
  16   5   6      129.21      103.30     41.46 o
 -15   6   6       38.12       81.86     65.43 o
 -14   6   6      578.34      463.08    154.84 o
 -13   6   6      272.88      359.43     79.90 o
 -12   6   6      265.92      257.26     95.42 o
 -11   6   6     1117.67     1387.19    225.39 o
 -10   6   6      232.87      274.69     69.93 o
  -9   6   6       29.30       38.52     21.12 o
  -8   6   6     1924.66     1983.36     99.21 o
  -7   6   6      664.28      689.10     58.25 o
  -6   6   6      692.55      655.21     42.44 o
  -5   6   6      990.99     1101.65     84.50 o
  -4   6   6      486.85      531.47     11.17 o
  -3   6   6     1770.60     1878.75     58.30 o
  -2   6   6     1868.45     1905.05     64.45 o
  -1   6   6     5064.31     5547.97    205.80 o
   0   6   6     2358.78     2017.20     61.82 o
   1   6   6     5042.10     5462.96    140.45 o
   2   6   6     1900.51     1908.25     72.83 o
   3   6   6     1728.64     1842.56     73.45 o
   4   6   6      462.94      507.68     17.09 o
   5   6   6     1005.81     1055.90     50.77 o
   6   6   6      660.41      611.67     38.73 o
   7   6   6      659.98      431.96    166.93 o
   8   6   6     1904.65     1985.28     91.65 o
   9   6   6       33.33       21.67     12.09 o
  10   6   6      243.87      285.70     55.62 o
  11   6   6     1108.85     1139.84     44.45 o
  12   6   6      263.79      280.08     64.80 o
  13   6   6      270.50      265.84     72.79 o
  14   6   6      568.71      686.60     76.22 o
  15   6   6       37.26       27.43     23.45 o
  16   6   6      194.85      219.32    132.45 o
 -15   7   6      215.18      167.05    101.16 o
 -14   7   6       55.02       45.46     29.61 o
 -13   7   6      162.57      177.72     53.75 o
 -12   7   6      179.21      160.05     50.37 o
 -11   7   6       91.99      104.42     37.55 o
 -10   7   6       48.29       78.95     29.96 o
  -9   7   6     2033.80     2224.82    140.70 o
  -8   7   6       83.01       80.25     30.71 o
  -7   7   6     1336.77     1359.38     86.97 o
  -6   7   6      377.74      364.98     70.98 o
  -5   7   6      386.59      423.47     34.75 o
  -4   7   6     2197.76     2250.64     54.70 o
  -3   7   6     1186.33     1215.72     43.58 o
  -2   7   6      417.94      384.12     17.26 o
  -1   7   6     3572.67     4087.33    126.96 o
   0   7   6     5191.54     4899.60     94.00 o
   1   7   6     3621.11     4074.96     74.24 o
   2   7   6      396.67      374.28     26.90 o
   3   7   6     1177.10     1176.68     53.55 o
   4   7   6     2177.22     2198.19     70.22 o
   5   7   6      377.91      395.33     17.82 o
   6   7   6      378.52      293.31     33.18 o
   7   7   6     1350.97     1519.33     79.70 o
   8   7   6       89.50       97.64     31.95 o
   9   7   6     2047.73     2194.56    131.68 o
  10   7   6       49.15       52.05     21.47 o
  11   7   6       93.99      108.37     26.51 o
  12   7   6      166.74      201.24     46.30 o
  13   7   6      162.83      161.86     56.90 o
  14   7   6       61.33       61.25     23.60 o
  15   7   6      214.53      199.14     93.97 o
  16   7   6       26.46       44.04     35.14 o
 -15   8   6        1.32       16.05     30.70 o
 -14   8   6        4.72       14.03     24.19 o
 -13   8   6      739.82      749.61    326.28 o
 -12   8   6      908.01      874.69     43.06 o
 -11   8   6      194.07      227.38     41.94 o
 -10   8   6      194.45      237.34     50.75 o
  -9   8   6     2121.47     1963.03    122.43 o
  -8   8   6      284.92      353.14     77.31 o
  -7   8   6      114.83      139.80     29.87 o
  -6   8   6     1721.06     1732.77     82.62 o
  -5   8   6     2831.07     2867.75     81.05 o
  -4   8   6      673.24      756.10     29.84 o
  -3   8   6     1559.77     1596.44     47.95 o
  -2   8   6       76.94       75.39     12.87 o
  -1   8   6      644.09      706.48     35.81 o
   0   8   6     1480.04     1615.52     63.70 o
   1   8   6      636.58      726.79     51.88 o
   2   8   6       76.82       90.61     21.29 o
   3   8   6     1555.95     1524.40     78.65 o
   4   8   6      653.31      703.34     31.04 o
   5   8   6     2815.44     2773.99    104.72 o
   6   8   6     1747.46     1619.77     72.37 o
   7   8   6      118.62      133.69     30.12 o
   8   8   6      274.79      342.23     91.35 o
   9   8   6     2082.54     2168.76    126.32 o
  10   8   6      204.88      222.60     50.92 o
  11   8   6      197.85      246.74     66.46 o
  12   8   6      910.86      832.05     61.46 o
  13   8   6      735.30      816.54     55.70 o
  14   8   6        5.03       11.46     23.68 o
  15   8   6        1.39        6.65     28.47 o
 -14   9   6      246.34      237.98    126.51 o
 -13   9   6      221.44      171.99     50.37 o
 -12   9   6      302.24      355.86    101.47 o
 -11   9   6      734.15      756.88     69.54 o
 -10   9   6      214.81      276.06     39.45 o
  -9   9   6      347.48      395.89     54.67 o
  -8   9   6      213.89      254.51     41.91 o
  -7   9   6      741.65      701.12     36.21 o
  -6   9   6      360.91      447.56     68.79 o
  -5   9   6       29.40       36.20      8.11 o
  -4   9   6      305.00      314.53     18.51 o
  -3   9   6      270.28      244.34     22.04 o
  -2   9   6     1766.04     1735.97     52.36 o
  -1   9   6      492.05      437.31     20.28 o
   0   9   6     1012.25     1093.42     57.81 o
   1   9   6      499.29      510.73     39.68 o
   2   9   6     1725.18     1793.67     74.64 o
   3   9   6      278.12      244.65     31.31 o
   4   9   6      307.73      300.41     26.28 o
   5   9   6       31.48       33.82      8.88 o
   6   9   6      367.56      339.35     26.44 o
   7   9   6      748.11      239.87    205.49 o
   8   9   6      225.35       34.28     65.54 o
   9   9   6      346.47      196.81    120.57 o
  10   9   6      218.60      245.27     58.25 o
  11   9   6      742.47      704.62     55.10 o
  12   9   6      312.49      360.80     87.47 o
  13   9   6      229.38      183.02     53.60 o
  14   9   6      240.34      224.36     63.69 o
  15   9   6       92.06      124.88     41.75 o
 -14  10   6      153.64      182.40     78.37 o
 -13  10   6      160.66      131.68     63.05 o
 -12  10   6      274.32      257.93     60.49 o
 -11  10   6      194.52      208.73     42.55 o
 -10  10   6      101.73       91.01     27.76 o
  -9  10   6      536.23      527.23     51.86 o
  -8  10   6      362.44      397.73     35.18 o
  -7  10   6     2922.13     3025.61    137.84 o
  -6  10   6     1338.73     1338.72     60.06 o
  -5  10   6       55.29       50.10     17.50 o
  -4  10   6     1325.68     1322.73     48.60 o
  -3  10   6      462.03      437.66     18.95 o
  -2  10   6      317.22      332.52     18.99 o
  -1  10   6      359.55      373.18     29.18 o
   0  10   6     4497.39     4201.21    172.35 o
   1  10   6      366.22      409.02     32.30 o
   2  10   6      329.60      433.12     80.21 o
   3  10   6      465.30      490.94     34.00 o
   4  10   6     1299.20     1192.28     56.85 o
   5  10   6       59.67       64.37     24.17 o
   6  10   6     1369.80     1252.97     61.26 o
   7  10   6     2921.83     3026.83    155.36 o
   8  10   6      341.83      438.32    102.68 o
   9  10   6      534.14      606.02     74.00 o
  10  10   6       91.90      106.17     26.23 o
  11  10   6      189.90      204.02     42.66 o
  12  10   6      273.42      319.07     71.03 o
  13  10   6      161.13      193.83     50.54 o
  14  10   6      148.72      182.25     48.46 o
  15  10   6       90.81       74.35     35.98 o
 -14  11   6      346.49      498.23     93.10 o
 -13  11   6       63.26       57.56     30.40 o
 -12  11   6      178.82      236.17     75.11 o
 -11  11   6      102.97       87.94     32.90 o
 -10  11   6      200.41      186.33     37.04 o
  -9  11   6      709.76      771.40     40.44 o
  -8  11   6      820.22      819.47     56.84 o
  -7  11   6     2443.45     2464.24     99.04 o
  -6  11   6     1569.77     1531.75     61.19 o
  -5  11   6     1034.90      994.97     37.62 o
  -4  11   6      639.54      430.11     86.55 o
  -3  11   6       54.11       54.42     16.63 o
  -2  11   6     1131.79     1066.63     48.72 o
  -1  11   6      403.39      368.08     25.92 o
   0  11   6      269.19      300.33     44.00 o
   1  11   6      407.58      391.78     30.79 o
   2  11   6     1103.37     1097.27     55.77 o
   3  11   6       53.55       45.18     22.54 o
   4  11   6      622.09      631.23     50.20 o
   5  11   6     1018.26     1058.37     65.49 o
   6  11   6     1593.86     1484.44     77.96 o
   7  11   6     2424.37     2431.97    111.68 o
   8  11   6      834.33      938.66     87.87 o
   9  11   6      720.90      831.54     84.69 o
  10  11   6      209.75      209.63     39.96 o
  11  11   6      105.22       94.21     33.16 o
  12  11   6      179.26      316.05     74.06 o
  13  11   6       63.93       57.18     30.61 o
  14  11   6      348.80      352.33     89.43 o
 -14  12   6      180.32       88.14    152.25 o
 -13  12   6      616.32      709.90     63.97 o
 -12  12   6      132.61      133.23     60.54 o
 -11  12   6      206.94      243.23     55.62 o
 -10  12   6      619.53      521.61     87.79 o
  -9  12   6      214.62      189.64     40.94 o
  -8  12   6       35.28       57.15     15.97 o
  -7  12   6      654.96      416.92    144.29 o
  -6  12   6      814.26      829.33     32.16 o
  -5  12   6      300.91      309.15     47.97 o
  -4  12   6     1525.84     1404.51     51.44 o
  -3  12   6      111.48       61.99     42.13 o
  -2  12   6      960.83      853.72     46.75 o
  -1  12   6      683.44      638.08     53.73 o
   0  12   6      144.49      164.61     30.63 o
   1  12   6      666.71      662.13     42.89 o
   2  12   6      979.65      920.90     46.44 o
   3  12   6      113.32      147.22     39.45 o
   4  12   6     1505.90     1517.23     67.68 o
   5  12   6      315.74      282.03     63.37 o
   6  12   6      804.48      842.97     50.17 o
   7  12   6      651.21      607.11     39.92 o
   8  12   6       38.08       42.08     33.18 o
   9  12   6      217.70      208.39     54.83 o
  10  12   6      631.59      584.50    100.96 o
  11  12   6      201.36      125.60     44.36 o
  12  12   6      129.42      151.56     44.18 o
  13  12   6      618.74      643.14    147.92 o
  14  12   6      185.16      200.26     58.70 o
 -13  13   6       36.89       43.86     38.27 o
 -12  13   6       47.63      110.61     50.34 o
 -11  13   6      209.06      262.15    105.02 o
 -10  13   6       66.94       69.97     26.01 o
  -9  13   6      195.23      148.42     36.89 o
  -8  13   6       54.02       54.09     16.60 o
  -7  13   6      182.88      153.76     37.15 o
  -6  13   6      155.55      153.46     33.04 o
  -5  13   6       90.60      115.74     32.49 o
  -4  13   6       90.41       74.42     19.90 o
  -3  13   6      608.37      600.95     95.52 o
  -2  13   6      357.28      384.96     58.11 o
  -1  13   6     4604.62     4615.53    216.39 o
   0  13   6     1267.99     1217.67     52.62 o
   1  13   6     4546.08     4253.07    170.12 o
   2  13   6      349.21      326.34     49.38 o
   3  13   6      606.42      563.19     46.34 o
   4  13   6       83.48       73.73     19.67 o
   5  13   6       93.17      146.37     36.53 o
   6  13   6      152.96      138.71     38.16 o
   7  13   6      169.70      142.98     36.80 o
   8  13   6       51.17       44.57     26.40 o
   9  13   6      182.66      194.00     56.57 o
  10  13   6       63.46       58.55     26.54 o
  11  13   6      208.17      227.99     62.56 o
  12  13   6       50.51       42.14     25.82 o
  13  13   6       38.93       59.74     24.40 o
 -12  14   6       40.24       58.15     32.66 o
 -11  14   6      296.63      377.02    135.04 o
 -10  14   6      107.83       98.01     43.60 o
  -9  14   6      319.25      398.20     69.99 o
  -8  14   6       21.16       22.20      9.59 o
  -7  14   6      951.88     1001.52     42.56 o
  -6  14   6      173.46      181.39     34.81 o
  -5  14   6       34.72       62.88     20.47 o
  -4  14   6     2051.78     2108.32     85.41 o
  -3  14   6      360.73      354.62     49.74 o
  -2  14   6      220.22      206.85     39.08 o
  -1  14   6     2796.70     2842.32    113.75 o
   0  14   6     1022.58     1017.57     38.82 o
   1  14   6     2820.55     2885.22    105.42 o
   2  14   6      215.71      216.07     38.71 o
   3  14   6      369.20      357.35     60.95 o
   4  14   6     2053.38     2121.19     88.00 o
   5  14   6       34.63       38.55     14.63 o
   6  14   6      177.75      148.22     39.29 o
   7  14   6      938.95      981.63     58.01 o
   8  14   6       21.92       43.60     18.84 o
   9  14   6      311.21      390.19     99.16 o
  10  14   6      111.47       99.41     54.47 o
  11  14   6      294.15      265.21     85.15 o
  12  14   6       39.31       66.57     30.84 o
 -12  15   6       21.61       -6.05     32.09 o
 -11  15   6        0.89       12.97     20.57 o
 -10  15   6       21.91       34.53     21.44 o
  -9  15   6      283.67      255.54     76.42 o
  -8  15   6       45.45       59.04     18.10 o
  -7  15   6       58.03       73.83     24.65 o
  -6  15   6      367.46      441.59     40.88 o
  -5  15   6       62.53       83.75     19.05 o
  -4  15   6      644.38      734.85     89.67 o
  -3  15   6      506.12      588.84     85.78 o
  -2  15   6       35.16       41.92     13.11 o
  -1  15   6      596.98      666.10     46.03 o
   0  15   6        7.38       26.62     14.72 o
   1  15   6      607.49      651.97     44.44 o
   2  15   6       29.49       32.57     11.76 o
   3  15   6      493.70      519.12     46.59 o
   4  15   6      646.40      677.53     47.33 o
   5  15   6       62.08       79.39     25.89 o
   6  15   6      366.88      394.13     72.65 o
   7  15   6       60.99       87.88     36.56 o
   8  15   6       48.67       82.17     40.64 o
   9  15   6      286.89      249.39     72.10 o
  10  15   6       22.70       41.50     22.70 o
  11  15   6        0.62       27.70     20.95 o
  12  15   6       20.08       24.59     23.14 o
 -11  16   6       32.70       54.73     29.17 o
 -10  16   6      333.71      371.90    141.42 o
  -9  16   6      181.49      150.38     50.55 o
  -8  16   6       55.52       32.47     15.02 o
  -7  16   6      499.64      577.05     48.71 o
  -6  16   6      147.36      172.19     32.54 o
  -5  16   6      223.34      252.36     47.11 o
  -4  16   6     2591.37     1551.40    688.69 o
  -3  16   6       12.42       27.08     12.03 o
  -2  16   6      281.54      294.51     44.74 o
  -1  16   6      126.08      143.09     24.91 o
   0  16   6       66.40       75.21     21.24 o
   1  16   6      124.51      132.16     29.85 o
   2  16   6      281.86      271.96     45.68 o
   3  16   6       11.93       23.58     10.91 o
   4  16   6     2582.74     2614.71    142.00 o
   5  16   6      222.44      248.76     60.83 o
   6  16   6      144.12      140.69     34.89 o
   7  16   6      500.43      538.45    140.91 o
   8  16   6       56.30       41.08     28.89 o
   9  16   6      187.65      175.56     56.81 o
  10  16   6      339.78      349.39    141.93 o
  11  16   6       32.05       30.81     24.81 o
 -10  17   6       21.49       35.65     24.94 o
  -9  17   6      204.21      243.99     91.93 o
  -8  17   6      111.84      117.23     32.43 o
  -7  17   6      322.13      270.18     82.14 o
  -6  17   6       40.06       44.94     18.26 o
  -5  17   6      559.91      506.91     79.87 o
  -4  17   6       93.16       74.98     19.23 o
  -3  17   6      352.11      386.49     52.11 o
  -2  17   6      374.24      418.99     67.15 o
  -1  17   6       11.13       22.24     13.40 o
   0  17   6        8.46        9.88      8.61 o
   1  17   6        8.52       20.09     10.59 o
   2  17   6      379.25      400.72     70.36 o
   3  17   6      345.61      355.30     58.95 o
   4  17   6       92.73       94.32     34.77 o
   5  17   6      559.89      603.37     59.69 o
   6  17   6       40.63       35.76     20.73 o
   7  17   6      314.45      238.61     86.99 o
   8  17   6      112.59       98.19     43.14 o
   9  17   6      201.43      196.21     97.29 o
  10  17   6       22.21       45.55     28.33 o
  -9  18   6       17.24       25.44     16.43 o
  -8  18   6       52.89       43.27     24.75 o
  -7  18   6      204.80      233.69     55.83 o
  -6  18   6       66.27       55.67     20.05 o
  -5  18   6       63.22       79.15     21.30 o
  -4  18   6      673.22      693.23     88.55 o
  -3  18   6      147.81      127.58     25.06 o
  -2  18   6      313.16      347.31     43.98 o
  -1  18   6      361.87      351.96     60.44 o
   0  18   6       32.04       29.26     11.29 o
   1  18   6      347.94      343.00     60.66 o
   2  18   6      307.20      323.94     62.94 o
   3  18   6      144.66      124.48     37.17 o
   4  18   6      679.92      707.19     65.13 o
   5  18   6       60.94       83.22     21.47 o
   6  18   6       67.32       64.46     24.16 o
   7  18   6      208.50      210.73     71.77 o
   8  18   6       53.58       84.94     37.01 o
   9  18   6       16.96       36.80     21.26 o
  -7  19   6      240.09      161.82     62.55 o
  -6  19   6       96.73      108.09     28.20 o
  -5  19   6       26.62       34.87     13.49 o
  -4  19   6       43.46       38.30     17.50 o
  -3  19   6      251.99      203.56     51.22 o
  -2  19   6       60.68       62.56     18.91 o
  -1  19   6      206.65      213.34     43.12 o
   0  19   6        2.69       11.18     12.77 o
   1  19   6      198.90      190.41     44.65 o
   2  19   6       62.60       66.41     20.15 o
   3  19   6      242.08      184.04     55.45 o
   4  19   6       43.74       52.80     23.05 o
   5  19   6       26.63       62.07     44.13 o
   6  19   6       97.65      137.71     44.98 o
   7  19   6      229.84      167.47     61.85 o
  -5  20   6      313.41      339.17     88.66 o
  -4  20   6      369.38      383.78     96.20 o
  -3  20   6      139.57      153.07     39.84 o
  -2  20   6       58.93       68.61     19.19 o
  -1  20   6      191.92      148.80     40.33 o
   0  20   6     1076.80     1120.44     62.12 o
   1  20   6      188.11      147.85     37.22 o
   2  20   6       55.73       54.92     21.40 o
   3  20   6      138.37      129.65     36.75 o
   4  20   6      364.66      374.17    114.30 o
   5  20   6      311.31      397.91    112.60 o
  -2  21   6      776.01      788.01     73.42 o
  -1  21   6       49.78       39.37     17.93 o
   0  21   6      364.12      237.18     67.83 o
   1  21   6       49.92       58.09     17.58 o
   2  21   6      784.69      656.05    153.39 o
   1   0   7      939.67      902.77     28.02 o
   2   0   7     4550.39     2540.94    599.61 o
   3   0   7     1160.31     1170.98     26.34 o
   4   0   7     2355.94     2589.05     46.49 o
   5   0   7       11.07        8.55      2.76 o
   6   0   7     1739.49      903.57    481.13 o
   7   0   7       19.71       13.73      4.36 o
   8   0   7       24.99       32.56      8.38 o
   9   0   7      759.17      723.78     31.16 o
  10   0   7      178.80      162.10     30.87 o
  11   0   7     1609.92     1711.98     94.43 o
  12   0   7       77.52       55.84     19.27 o
  13   0   7       11.15       17.86     18.93 o
  14   0   7       85.44       94.21     39.14 o
  15   0   7       20.89       31.54     24.72 o
  16   0   7       85.06       53.36     42.16 o
 -16   1   7       86.54       74.17     38.15 o
 -15   1   7       86.65       89.54     40.82 o
 -14   1   7      107.81       90.97     59.31 o
 -13   1   7      504.97      571.61    105.16 o
 -12   1   7      111.34      125.13     34.03 o
 -11   1   7      984.25      964.44     35.18 o
 -10   1   7       62.57       51.69     21.85 o
  -9   1   7      903.65      987.64     48.31 o
  -8   1   7     1905.16     1948.26     81.48 o
  -7   1   7       40.15       44.78      7.71 o
  -6   1   7     1023.79      646.94    205.47 o
  -5   1   7      940.99      696.50    134.72 o
  -4   1   7     2270.00     2337.98     58.35 o
  -3   1   7    11442.81    11730.89    156.33 o
  -2   1   7     2186.50     2287.78     42.92 o
  -1   1   7     1224.79     1112.02     37.96 o
   0   1   7        5.72        2.07      7.52 o
   1   1   7     1237.62     1129.75     34.04 o
   2   1   7     2196.07     1900.74    179.27 o
   3   1   7    11602.39    12158.89    173.37 o
   4   1   7     2313.85     2483.70     48.86 o
   5   1   7      893.81      992.39     35.36 o
   6   1   7     1019.91     1076.11     40.81 o
   7   1   7       34.56       37.85      8.74 o
   8   1   7     1922.59     2021.61     64.27 o
   9   1   7      926.92      686.47    158.06 o
  10   1   7       54.21       33.04     10.16 o
  11   1   7     1016.00      992.61     49.30 o
  12   1   7      119.13      122.59     39.96 o
  13   1   7      497.78      549.70     38.59 o
  14   1   7      107.34      118.76     42.81 o
  15   1   7       83.29       88.11     37.48 o
  16   1   7       85.65       61.86     44.67 o
 -16   2   7      472.58      417.16    194.64 o
 -15   2   7      741.29      784.82    105.54 o
 -14   2   7      338.59      372.77     99.51 o
 -13   2   7     1214.55     1180.92     60.82 o
 -12   2   7       32.61       25.29     16.94 o
 -11   2   7     2813.69     2657.42    136.16 o
 -10   2   7       63.50       53.79     22.96 o
  -9   2   7     4862.73     4736.39    109.27 o
  -8   2   7     1032.95     1125.57     53.73 o
  -7   2   7      351.45      362.07     26.76 o
  -6   2   7        9.25       17.36      7.12 o
  -5   2   7       95.30       81.88     11.60 o
  -4   2   7     2076.04     1312.15    367.47 o
  -3   2   7    10251.40    11209.33    172.91 o
  -2   2   7     1972.61     2057.00     46.34 o
  -1   2   7     3116.91     3251.44     65.17 o
   0   2   7      128.99       84.43     21.48 o
   1   2   7     3105.32     2500.81    304.05 o
   2   2   7     1934.82     1676.44    215.89 o
   3   2   7    10221.67    11145.63    161.82 o
   4   2   7     2073.77     2110.03     60.89 o
   5   2   7      100.76      104.22     19.35 o
   6   2   7        9.54       15.67      4.43 o
   7   2   7      339.68      194.65     61.02 o
   8   2   7     1031.77     1094.30     41.95 o
   9   2   7     4882.61     3166.59    662.92 o
  10   2   7       61.33       16.83     19.08 o
  11   2   7     2746.46     2722.15    101.31 o
  12   2   7       33.73       34.35     16.96 o
  13   2   7     1219.20     1135.71     84.95 o
  14   2   7      333.51      357.19    113.42 o
  15   2   7      736.03      748.17     70.14 o
  16   2   7      470.63      466.43    149.46 o
 -16   3   7       40.46       38.97     16.66 o
 -15   3   7      218.56      320.23    138.14 o
 -14   3   7      453.71      558.48    122.18 o
 -13   3   7      290.11      321.69     66.93 o
 -12   3   7       17.89       13.88      9.10 o
 -11   3   7     1363.68     1375.77     76.33 o
 -10   3   7     2268.15     2347.51    145.70 o
  -9   3   7     4146.90     4338.14    230.03 o
  -8   3   7      995.06      961.41     47.63 o
  -7   3   7     1188.76     1153.53     71.51 o
  -6   3   7      688.73      655.15     63.79 o
  -5   3   7      978.05      878.61     43.58 o
  -4   3   7      788.89      802.96     31.95 o
  -3   3   7     3227.33     3401.72     84.84 o
  -2   3   7        5.99        2.89      6.59 o
  -1   3   7     2214.71     2250.06     47.56 o
   0   3   7     1975.84     1770.02    166.02 o
   1   3   7     2156.13     2091.03    167.02 o
   2   3   7        5.27       12.51      7.33 o
   3   3   7     3264.43     3536.57     91.96 o
   4   3   7      798.65      782.43     30.24 o
   5   3   7      945.21      882.09     39.37 o
   6   3   7      715.55      760.53     31.82 o
   7   3   7     1200.31     1193.20     52.89 o
   8   3   7      985.80      921.35     39.61 o
   9   3   7     4158.07     3870.59    166.12 o
  10   3   7     2278.19      293.71    788.55 o
  11   3   7     1376.85     1393.07     41.04 o
  12   3   7       16.94       21.04      7.67 o
  13   3   7      285.63      280.19     62.23 o
  14   3   7      464.63      537.94    137.25 o
  15   3   7      224.05      305.67    119.64 o
  16   3   7       40.35       54.57     56.20 o
 -16   4   7      437.01      379.30    212.71 o
 -15   4   7      184.74      177.11     79.27 o
 -14   4   7      145.10      201.85     66.94 o
 -13   4   7       92.36      128.25     67.96 o
 -12   4   7        5.16       30.89     17.92 o
 -11   4   7      813.64      775.38     45.74 o
 -10   4   7     1520.15     1410.82     67.02 o
  -9   4   7      360.47      322.73     68.67 o
  -8   4   7     1326.08     1293.80     87.24 o
  -7   4   7      447.04      453.23     33.22 o
  -6   4   7     2706.65     2813.91    103.69 o
  -5   4   7     1392.06     1551.92     87.49 o
  -4   4   7     5040.69     5633.60     60.35 o
  -3   4   7      798.65      767.50     37.87 o
  -2   4   7     1823.62     1866.81     64.22 o
  -1   4   7      834.01      755.50     27.14 o
   0   4   7      809.30      631.78     27.17 o
   1   4   7      807.66      791.39     24.87 o
   2   4   7     1840.39     1847.46     58.08 o
   3   4   7      815.34      764.46     31.41 o
   4   4   7     5040.55     5782.66    147.89 o
   5   4   7     1398.44     1097.66    263.39 o
   6   4   7     2723.31     2910.77     96.09 o
   7   4   7      461.14      456.55     41.85 o
   8   4   7     1351.36     1397.90     70.43 o
   9   4   7      370.87      362.52     62.60 o
  10   4   7     1502.50     1558.03     88.85 o
  11   4   7      819.66      873.51     52.62 o
  12   4   7        7.18       29.24     12.78 o
  13   4   7       90.54      121.11     33.06 o
  14   4   7      154.91      179.16     51.89 o
  15   4   7      177.34      178.69     57.60 o
  16   4   7      444.13      361.20    170.28 o
 -16   5   7       80.20       71.86    135.89 o
 -15   5   7      516.80      509.78    183.11 o
 -14   5   7        3.77       25.82     20.18 o
 -13   5   7       74.91       85.18     48.12 o
 -12   5   7        0.44        5.82     23.32 o
 -11   5   7      419.61      408.28     86.37 o
 -10   5   7      882.97      773.94     55.75 o
  -9   5   7     1578.43     1450.28     91.36 o
  -8   5   7      674.35      679.01     34.40 o
  -7   5   7      634.34      571.36     79.10 o
  -6   5   7       40.19       68.72     23.61 o
  -5   5   7      244.21      153.50     73.21 o
  -4   5   7      872.88      543.94    208.47 o
  -3   5   7     1323.47      886.23    312.57 o
  -2   5   7      462.99      480.87     19.17 o
  -1   5   7     2503.68     2720.91     44.48 o
   0   5   7     1453.16     1249.11     39.21 o
   1   5   7     2530.80     2714.57     62.55 o
   2   5   7      466.72      422.62     45.21 o
   3   5   7     1326.57     1450.08     54.11 o
   4   5   7      909.12      713.25    137.32 o
   5   5   7      242.26      160.08     52.62 o
   6   5   7       43.49       45.68     18.77 o
   7   5   7      650.55      454.80    117.63 o
   8   5   7      688.68      716.96     43.26 o
   9   5   7     1556.49     1481.96     77.84 o
  10   5   7      914.70      858.20     41.97 o
  11   5   7      419.01      438.74     54.98 o
  12   5   7        0.55        9.02     12.35 o
  13   5   7       70.95       70.62     23.98 o
  14   5   7        2.30       16.67     19.30 o
  15   5   7      524.79      612.34     70.03 o
  16   5   7       80.32       91.86     33.43 o
 -16   6   7      246.01      232.79    127.13 o
 -15   6   7       33.47       59.66     24.90 o
 -14   6   7      367.78      379.19    118.48 o
 -13   6   7      512.61      453.36     89.44 o
 -12   6   7      826.34      848.96     92.00 o
 -11   6   7     1219.79     1203.24    114.98 o
 -10   6   7      353.71      386.28     85.08 o
  -9   6   7     1298.18     1349.33     78.93 o
  -8   6   7      516.32      476.18     53.69 o
  -7   6   7      182.51      176.04     61.33 o
  -6   6   7      405.65      436.81     47.77 o
  -5   6   7      394.44      230.51    120.50 o
  -4   6   7     2429.74     2555.55     66.98 o
  -3   6   7     2843.53     3003.12     84.89 o
  -2   6   7     3298.53     3499.38     90.83 o
  -1   6   7     4526.22     4806.79     98.97 o
   0   6   7     1404.30     1520.85     51.76 o
   1   6   7     4557.08     4658.21    136.68 o
   2   6   7     3335.53     3523.12     60.46 o
   3   6   7     2883.94     2813.16     84.82 o
   4   6   7     2412.28     2516.42     77.88 o
   5   6   7      397.38      350.51     32.62 o
   6   6   7      388.17      435.55     74.22 o
   7   6   7      180.27      180.41     29.82 o
   8   6   7      542.55      567.22     97.07 o
   9   6   7     1298.63     1283.67     68.51 o
  10   6   7      371.27      354.97     65.29 o
  11   6   7     1206.34     1152.77     47.42 o
  12   6   7      839.50      835.71     44.48 o
  13   6   7      513.06      429.72     42.43 o
  14   6   7      368.51      489.30    131.62 o
  15   6   7       29.90       52.22     25.35 o
  16   6   7      245.74      281.02     99.91 o
 -15   7   7      221.42      205.11    145.89 o
 -14   7   7      159.39      126.45     62.07 o
 -13   7   7      340.01      354.32     95.83 o
 -12   7   7       83.05       66.38     44.53 o
 -11   7   7      556.88      560.95    139.68 o
 -10   7   7      551.12      566.94     60.43 o
  -9   7   7      329.39      378.64     88.11 o
  -8   7   7     2063.52     2149.98     92.81 o
  -7   7   7      762.31      701.58     98.60 o
  -6   7   7      116.31      111.54     48.06 o
  -5   7   7      495.42      173.26    143.26 o
  -4   7   7      460.66      420.36     12.52 o
  -3   7   7      291.99      270.90     19.77 o
  -2   7   7     9182.18     9908.61    205.12 o
  -1   7   7     4741.05     4950.29     94.35 o
   0   7   7      608.68      558.42     24.27 o
   1   7   7     4732.77     4697.16    175.46 o
   2   7   7     9147.40     9116.15    189.55 o
   3   7   7      299.98      283.97     56.02 o
   4   7   7      432.36      343.33     70.98 o
   5   7   7      513.10      477.33     22.06 o
   6   7   7      117.06       29.79     46.71 o
   7   7   7      766.50      761.58     66.47 o
   8   7   7     2055.11     2222.15    115.32 o
   9   7   7      314.28      363.95     60.78 o
  10   7   7      569.60      565.40     48.94 o
  11   7   7      562.83      550.49     71.80 o
  12   7   7       80.36       72.23     32.84 o
  13   7   7      337.34      379.88    100.18 o
  14   7   7      159.72      161.11     85.79 o
  15   7   7      225.24      274.85     68.31 o
 -15   8   7       16.81       20.39     35.12 o
 -14   8   7      250.16      229.94     78.58 o
 -13   8   7       86.80      123.36     44.59 o
 -12   8   7      885.26      908.61    114.46 o
 -11   8   7      924.89      945.24     87.05 o
 -10   8   7      219.96      321.46     67.33 o
  -9   8   7       92.14       83.90     28.04 o
  -8   8   7      870.23      904.85     70.03 o
  -7   8   7      653.61      662.88     47.85 o
  -6   8   7      587.91      593.84     33.52 o
  -5   8   7      556.27      299.52    158.72 o
  -4   8   7      741.99      781.88     40.39 o
  -3   8   7     2203.47     2219.90     82.10 o
  -2   8   7      405.70      369.69     51.84 o
  -1   8   7       50.21       65.42     13.27 o
   0   8   7     1860.85     1687.76     64.36 o
   1   8   7       56.05       78.26     27.36 o
   2   8   7      394.96      377.09     47.67 o
   3   8   7     2167.87     2132.52     84.29 o
   4   8   7      773.11      789.68     33.90 o
   5   8   7      564.65      609.53     39.96 o
   6   8   7      592.71      571.78     32.69 o
   7   8   7      651.77       66.60    247.80 o
   8   8   7      853.04      685.49    155.15 o
   9   8   7       93.73       99.74     33.33 o
  10   8   7      212.35      277.47     60.85 o
  11   8   7      910.82      932.89     50.81 o
  12   8   7      912.93     1038.15     55.43 o
  13   8   7       88.87      114.12     35.55 o
  14   8   7      240.01      261.53     91.10 o
  15   8   7       16.77       21.16     15.52 o
 -15   9   7       22.06       22.64     30.62 o
 -14   9   7      408.74      399.61    264.18 o
 -13   9   7       20.50       12.80     16.99 o
 -12   9   7       52.97       44.10     19.37 o
 -11   9   7       65.62       73.06     47.86 o
 -10   9   7      211.34      192.07     37.08 o
  -9   9   7     2365.88     2376.23    107.78 o
  -8   9   7       15.23       28.56     11.41 o
  -7   9   7     1041.14     1049.07     37.81 o
  -6   9   7      324.16      134.76    101.81 o
  -5   9   7     1089.78     1074.17     42.28 o
  -4   9   7      720.41      734.08     39.72 o
  -3   9   7      366.38      318.61     17.39 o
  -2   9   7      488.98      483.72     22.34 o
  -1   9   7     1216.67     1245.60     64.42 o
   0   9   7     1290.80     1233.47     72.64 o
   1   9   7     1203.47     1314.75     82.27 o
   2   9   7      500.16      449.88     60.89 o
   3   9   7      365.52      135.91     58.77 o
   4   9   7      701.10      604.85     39.38 o
   5   9   7     1110.21     1085.27     48.61 o
   6   9   7      335.74      315.19     54.55 o
   7   9   7     1026.27     1034.54     46.29 o
   8   9   7       18.10       31.17     13.44 o
   9   9   7     2339.47     2274.87    110.19 o
  10   9   7      216.46      214.69     51.04 o
  11   9   7       62.53       56.81     20.01 o
  12   9   7       53.61       54.78     23.13 o
  13   9   7       19.17       17.20     11.86 o
  14   9   7      415.32      460.69    128.39 o
  15   9   7       21.06       28.65     29.15 o
 -14  10   7      101.55       77.60     56.90 o
 -13  10   7      147.97      143.41     73.88 o
 -12  10   7      472.39      505.87     46.45 o
 -11  10   7      146.77      170.99     41.06 o
 -10  10   7     2159.36     2426.83    120.73 o
  -9  10   7      158.43      178.46     47.22 o
  -8  10   7       51.19       75.89     25.57 o
  -7  10   7      891.05      944.01     41.53 o
  -6  10   7      518.83       23.52    182.31 o
  -5  10   7      691.43      692.26     30.74 o
  -4  10   7      417.30      409.03     21.72 o
  -3  10   7      581.30      594.51     20.01 o
  -2  10   7     1311.28     1278.53     52.95 o
  -1  10   7      329.73      360.64     27.39 o
   0  10   7      156.82      170.08     42.15 o
   1  10   7      326.69      338.59     68.35 o
   2  10   7     1277.54     1308.64     80.93 o
   3  10   7      567.25      567.69     43.18 o
   4  10   7      422.31      318.56     87.30 o
   5  10   7      702.35      625.48     52.98 o
   6  10   7      530.02      525.31     33.88 o
   7  10   7      891.88      912.43     32.18 o
   8  10   7       44.24       64.82     26.76 o
   9  10   7      156.89      175.90     43.87 o
  10  10   7     2155.96     2254.74    121.62 o
  11  10   7      147.62      201.13     54.75 o
  12  10   7      481.41      473.78    112.51 o
  13  10   7      149.71      140.93     44.42 o
  14  10   7       97.04       78.13     39.02 o
 -14  11   7       60.27       48.53     52.02 o
 -13  11   7       68.45       45.66     78.84 o
 -12  11   7       82.85       48.34     24.26 o
 -11  11   7      100.84      105.75     25.00 o
 -10  11   7     2131.44     2266.00    136.51 o
  -9  11   7     2703.67     2813.37    136.61 o
  -8  11   7      860.34      773.07     60.95 o
  -7  11   7       28.39       41.32     11.88 o
  -6  11   7      879.18      945.22     39.35 o
  -5  11   7     1373.84     1334.18     41.03 o
  -4  11   7     1744.80     1202.69    219.54 o
  -3  11   7      226.37      210.77     34.05 o
  -2  11   7      116.56      145.54     23.06 o
  -1  11   7     2005.67     2237.77     76.44 o
   0  11   7      981.35      927.99     56.87 o
   1  11   7     2034.21     2292.44     87.74 o
   2  11   7      121.75      126.34     43.18 o
   3  11   7      227.97      224.93     51.42 o
   4  11   7     1760.70     1078.38    413.74 o
   5  11   7     1361.06     1289.10     59.18 o
   6  11   7      864.37      961.97     44.18 o
   7  11   7       27.58       47.17     15.19 o
   8  11   7      881.44      803.43     69.73 o
   9  11   7     2699.97     2878.12    147.68 o
  10  11   7     2135.28     2300.34    165.01 o
  11  11   7      101.14      119.20     38.86 o
  12  11   7       84.66       83.91     30.39 o
  13  11   7       67.91       70.60     24.39 o
  14  11   7       60.08       39.91     19.14 o
 -13  12   7       35.20       42.13     42.64 o
 -12  12   7       57.20       77.36     55.89 o
 -11  12   7      222.78      225.51     54.35 o
 -10  12   7      571.32      525.63    133.98 o
  -9  12   7      849.00      925.32     44.33 o
  -8  12   7      340.51      366.27     63.61 o
  -7  12   7      489.95      533.60     42.67 o
  -6  12   7       66.01       88.32     21.68 o
  -5  12   7       46.63       39.12     10.03 o
  -4  12   7      326.37      314.59     53.31 o
  -3  12   7      746.01      621.84     51.30 o
  -2  12   7        6.94        6.00     12.09 o
  -1  12   7      359.78      366.82     62.53 o
   0  12   7      270.42      255.97     48.83 o
   1  12   7      371.93      191.64    117.88 o
   2  12   7        4.73       12.21     13.33 o
   3  12   7      730.52      703.16     49.39 o
   4  12   7      328.57      331.01     76.31 o
   5  12   7       46.44       52.70     21.11 o
   6  12   7       70.19       82.59     30.66 o
   7  12   7      478.34      452.33     48.78 o
   8  12   7      353.75      369.45     77.06 o
   9  12   7      854.70     1027.06    170.78 o
  10  12   7      571.18      601.81     93.68 o
  11  12   7      227.77      227.60     50.19 o
  12  12   7       56.18       83.27     32.86 o
  13  12   7       34.71       58.57     27.27 o
 -13  13   7      188.21      154.23     83.31 o
 -12  13   7       28.23       32.61     19.84 o
 -11  13   7        5.28       22.33     15.18 o
 -10  13   7      243.17      269.90     58.17 o
  -9  13   7      701.53      731.23     40.80 o
  -8  13   7      288.97      236.30     46.45 o
  -7  13   7      200.62      220.89     35.02 o
  -6  13   7      350.49      398.06     75.53 o
  -5  13   7      181.74      221.64     42.00 o
  -4  13   7      166.81      151.59     27.23 o
  -3  13   7     2551.01     2489.62    101.34 o
  -2  13   7     1480.57     1212.88    228.61 o
  -1  13   7      422.19      424.22     68.38 o
   0  13   7      213.68      250.47     39.29 o
   1  13   7      412.89      391.47     65.66 o
   2  13   7     1484.61     1519.33     70.07 o
   3  13   7     2546.70     2455.79    114.45 o
   4  13   7      164.04      174.47     44.50 o
   5  13   7      184.01      221.37     44.53 o
   6  13   7      357.02      381.97     35.78 o
   7  13   7      212.46      239.26     49.48 o
   8  13   7      274.32      200.09     53.97 o
   9  13   7      700.87      728.63     91.04 o
  10  13   7      248.64      296.96     69.40 o
  11  13   7        4.81       27.10     18.04 o
  12  13   7       29.09       42.51     24.87 o
  13  13   7      185.79      130.71     50.46 o
 -12  14   7       73.90       62.14     34.73 o
 -11  14   7      172.41      151.12     75.41 o
 -10  14   7       22.32       21.11     12.89 o
  -9  14   7      199.05      200.28     61.04 o
  -8  14   7        9.61        9.77     13.88 o
  -7  14   7       27.49       27.87     11.68 o
  -6  14   7      201.92      203.98     45.03 o
  -5  14   7        3.75       20.60     13.57 o
  -4  14   7      643.53      535.31     45.01 o
  -3  14   7      450.75      482.18     77.24 o
  -2  14   7     1126.79     1166.67     49.98 o
  -1  14   7     2111.79     1567.99    332.69 o
   0  14   7      433.56      522.33     47.17 o
   1  14   7     2102.62     1976.49     70.18 o
   2  14   7     1115.98     1087.87     56.12 o
   3  14   7      429.94      454.75     34.61 o
   4  14   7      634.35      538.45     78.50 o
   5  14   7        3.81       25.03     15.95 o
   6  14   7      199.03      190.40     43.48 o
   7  14   7       25.81       45.11     18.92 o
   8  14   7        9.24       38.60     25.18 o
   9  14   7      205.29      266.36     85.03 o
  10  14   7       22.40       10.21     22.18 o
  11  14   7      172.31      132.53     49.71 o
  12  14   7       72.33       73.81     22.28 o
 -11  15   7      213.32      203.41     80.95 o
 -10  15   7      133.99      185.58     66.14 o
  -9  15   7      138.86      129.16     50.72 o
  -8  15   7      241.43      232.19     59.23 o
  -7  15   7      124.07       83.67     28.44 o
  -6  15   7       72.80      101.49     31.50 o
  -5  15   7      339.25      339.40     53.92 o
  -4  15   7       22.54       24.25     10.33 o
  -3  15   7      294.38      299.64     49.83 o
  -2  15   7       62.84       66.54     20.29 o
  -1  15   7      467.38      478.23     45.43 o
   0  15   7      320.76      324.20     57.08 o
   1  15   7      470.09      440.67     37.62 o
   2  15   7       61.70       58.01     19.28 o
   3  15   7      307.84      272.10     61.38 o
   4  15   7       22.30       27.80     12.37 o
   5  15   7      350.43      382.56     40.57 o
   6  15   7       76.94       82.73     21.00 o
   7  15   7      119.12      120.62     41.99 o
   8  15   7      241.46      254.24     91.29 o
   9  15   7      144.70      134.89     50.24 o
  10  15   7      129.97      196.15     60.52 o
  11  15   7      213.93      211.71     86.79 o
 -10  16   7      129.82      118.14     64.32 o
  -9  16   7      728.14      743.02     55.82 o
  -8  16   7      251.36      236.92     81.29 o
  -7  16   7      627.34      650.89     47.27 o
  -6  16   7      116.61      166.34     40.89 o
  -5  16   7      213.05      257.64     55.55 o
  -4  16   7      256.81      247.07     48.60 o
  -3  16   7      311.37      347.39     54.37 o
  -2  16   7       23.18       24.95     10.63 o
  -1  16   7      611.87      602.55     41.81 o
   0  16   7        4.08       17.03     12.58 o
   1  16   7      601.22      616.66     38.17 o
   2  16   7       25.67       24.72     15.62 o
   3  16   7      316.93      322.15     36.45 o
   4  16   7      267.86      241.95     62.07 o
   5  16   7      210.78      221.00     48.11 o
   6  16   7      119.16      124.07     33.16 o
   7  16   7      628.16      628.89    155.51 o
   8  16   7      250.21      299.16    119.15 o
   9  16   7      736.50      836.79    103.93 o
  10  16   7      129.17      111.75     47.48 o
  -9  17   7      107.43      105.46     41.05 o
  -8  17   7      167.23      154.83     46.71 o
  -7  17   7       80.53      103.58     32.12 o
  -6  17   7       53.14       55.79     18.01 o
  -5  17   7      269.41      279.91     55.34 o
  -4  17   7       64.52       98.23     25.72 o
  -3  17   7       32.24       39.04     19.82 o
  -2  17   7      225.25      212.31     44.45 o
  -1  17   7       17.07       34.81     10.11 o
   0  17   7      233.99      226.27     50.13 o
   1  17   7       17.76       28.53     14.42 o
   2  17   7      223.71      256.33     50.92 o
   3  17   7       31.78       74.55     27.80 o
   4  17   7       68.68       93.04     35.78 o
   5  17   7      278.48      279.92     68.42 o
   6  17   7       55.44       49.83     34.35 o
   7  17   7       80.06       97.07     49.38 o
   8  17   7      169.22      172.79     85.83 o
   9  17   7      111.40      152.29     53.12 o
  -8  18   7      146.42       76.84     53.36 o
  -7  18   7      325.59      301.31     93.03 o
  -6  18   7       28.99       32.14     16.06 o
  -5  18   7       47.97       42.79     16.65 o
  -4  18   7      266.98      253.19     49.41 o
  -3  18   7      766.81      875.46     63.35 o
  -2  18   7      186.56      169.98     38.57 o
  -1  18   7      498.73      508.21     56.38 o
   0  18   7       98.13       67.46     25.33 o
   1  18   7      492.73      505.81     96.03 o
   2  18   7      181.77      180.93     38.23 o
   3  18   7      781.48      866.98    160.27 o
   4  18   7      268.04      273.06     71.64 o
   5  18   7       46.39       39.95     20.38 o
   6  18   7       28.71       43.12     25.67 o
   7  18   7      327.85      277.51    104.63 o
   8  18   7      147.39      120.82     39.29 o
  -7  19   7       55.68       41.25     23.71 o
  -6  19   7      150.15      135.36     41.13 o
  -5  19   7      370.81      286.54     75.33 o
  -4  19   7       34.49       20.01     12.34 o
  -3  19   7      687.00      636.63     68.45 o
  -2  19   7       78.84      100.41     30.59 o
  -1  19   7      343.26      376.82     44.78 o
   0  19   7        8.83       33.31     18.19 o
   1  19   7      339.80      362.11     50.51 o
   2  19   7       76.46       97.65     26.60 o
   3  19   7      686.96      595.13    129.73 o
   4  19   7       33.66       30.15     15.67 o
   5  19   7      375.70      376.94     95.52 o
   6  19   7      153.16      171.82     55.93 o
   7  19   7       51.45       44.04     30.39 o
  -5  20   7      104.10      152.14     51.41 o
  -4  20   7      169.92      158.23     61.27 o
  -3  20   7      286.25      224.34     41.59 o
  -2  20   7      398.21      327.97     83.58 o
  -1  20   7      138.14      101.79     33.11 o
   0  20   7      168.98      186.18     47.82 o
   1  20   7      133.33      110.20     32.05 o
   2  20   7      407.38      366.84     80.39 o
   3  20   7      288.31      223.14     62.31 o
   4  20   7      167.53      175.34     63.31 o
   5  20   7      103.02       46.74     55.27 o
   0   0   8     3708.50     3174.23    104.55 o
   1   0   8     1471.90     1581.55     48.13 o
   2   0   8     5890.20     6188.62     95.43 o
   3   0   8      466.51      419.08     14.24 o
   4   0   8      451.16      356.95     52.70 o
   5   0   8     1743.30     1732.54     50.51 o
   6   0   8     2243.40     2391.64     81.47 o
   7   0   8     3046.03     3121.18     87.24 o
   8   0   8      838.02      762.54     23.81 o
   9   0   8     3208.10     3030.85    102.12 o
  10   0   8        4.43        8.95      4.86 o
  11   0   8     1140.32     1200.03     78.94 o
  12   0   8      152.86      165.62     45.63 o
  13   0   8      106.00       94.94     51.25 o
  14   0   8     1517.31     1536.00    132.15 o
  15   0   8        8.45       31.72     41.39 o
  16   0   8      297.90      268.04    121.25 o
 -16   1   8        0.24        7.02     30.61 o
 -15   1   8      164.71      142.78     67.47 o
 -14   1   8      352.35      388.11    121.84 o
 -13   1   8      432.88      486.05     46.52 o
 -12   1   8       71.62      105.41     34.72 o
 -11   1   8        8.40       19.78     16.27 o
 -10   1   8     3111.73     3263.26    163.76 o
  -9   1   8     1479.22     1418.63     71.85 o
  -8   1   8     6432.80     6852.50    284.42 o
  -7   1   8      394.82      316.08     42.74 o
  -6   1   8       97.08       83.12     21.44 o
  -5   1   8      151.81      129.24     13.87 o
  -4   1   8     1788.48     1989.59     57.34 o
  -3   1   8     4172.03     4492.54     84.24 o
  -2   1   8     4689.97     4912.92     91.87 o
  -1   1   8     5022.97     5231.25     97.28 o
   0   1   8     3162.28     2257.75    468.62 o
   1   1   8     4978.46     5069.35     87.55 o
   2   1   8     4687.48     4920.03     92.97 o
   3   1   8     4204.03     4472.70     83.98 o
   4   1   8     1774.54     1958.27     59.57 o
   5   1   8      154.02       96.41     28.53 o
   6   1   8       79.16       65.55     13.68 o
   7   1   8      394.63      357.80     15.27 o
   8   1   8     6455.76     6571.22    207.37 o
   9   1   8     1480.30      663.67    287.20 o
  10   1   8     3061.21     3054.84    138.72 o
  11   1   8        8.17       26.18     12.00 o
  12   1   8       74.66       52.99     23.66 o
  13   1   8      416.69      421.54    133.39 o
  14   1   8      357.96      361.83    144.28 o
  15   1   8      162.62      162.69     68.73 o
  16   1   8        0.37       33.48     24.23 o
 -16   2   8      260.53      252.72     79.03 o
 -15   2   8       26.12       36.49     24.44 o
 -14   2   8      333.24      398.74     98.80 o
 -13   2   8       97.59      105.84     46.20 o
 -12   2   8      188.44      232.53     59.49 o
 -11   2   8      175.09      168.37     48.89 o
 -10   2   8      353.84      352.83     22.66 o
  -9   2   8      590.74      622.13     29.16 o
  -8   2   8      931.16      942.70     39.04 o
  -7   2   8     2655.53     2731.90     98.81 o
  -6   2   8       97.76      124.48     40.80 o
  -5   2   8     1407.41     1519.51     38.08 o
  -4   2   8      154.06      177.44     24.08 o
  -3   2   8     3829.49     3995.02     89.67 o
  -2   2   8      871.03      720.83    107.47 o
  -1   2   8     1151.20      988.63    142.08 o
   0   2   8      411.92      434.60     36.84 o
   1   2   8     1138.02     1035.89    139.23 o
   2   2   8      829.84      492.64    159.24 o
   3   2   8     3841.32     3905.46     88.61 o
   4   2   8      145.16      166.32     22.32 o
   5   2   8     1375.80     1422.84     49.59 o
   6   2   8       99.11      125.47     27.42 o
   7   2   8     2609.64     2748.78     89.05 o
   8   2   8      922.08      900.20     37.07 o
   9   2   8      616.29      581.64     66.12 o
  10   2   8      347.69      352.35     27.57 o
  11   2   8      160.94      132.54     34.53 o
  12   2   8      199.52      219.63     48.93 o
  13   2   8       95.10      111.95     42.49 o
  14   2   8      339.50      405.64     84.60 o
  15   2   8       28.95       33.50     20.41 o
  16   2   8      253.52      197.83    144.46 o
 -16   3   8      125.65      105.34     46.19 o
 -15   3   8       36.09       73.56     45.65 o
 -14   3   8       17.56       24.69     24.14 o
 -13   3   8      348.27      404.87     90.33 o
 -12   3   8      710.83      817.75    145.51 o
 -11   3   8      480.73      454.45     33.98 o
 -10   3   8      881.14      949.29     63.44 o
  -9   3   8     2042.99     2083.96     99.96 o
  -8   3   8      118.83      132.42     34.19 o
  -7   3   8       47.64       22.58     14.79 o
  -6   3   8      275.90      183.05     91.77 o
  -5   3   8      691.60      738.38     46.01 o
  -4   3   8     1992.11     2071.52     66.57 o
  -3   3   8     2771.96     2780.26     91.78 o
  -2   3   8     1527.10     1568.29     82.87 o
  -1   3   8     1265.01     1204.29     43.09 o
   0   3   8     1252.38     1063.18     43.62 o
   1   3   8     1245.95      929.24    136.69 o
   2   3   8     1496.26     1343.54    189.63 o
   3   3   8     2704.11     2634.66     62.44 o
   4   3   8     1970.91     2016.66     62.29 o
   5   3   8      713.47      696.12     39.85 o
   6   3   8      259.31      105.94     80.31 o
   7   3   8       48.32       43.31      9.79 o
   8   3   8      120.31       93.89     24.84 o
   9   3   8     2034.32     1936.41     83.79 o
  10   3   8      880.43      976.26     38.89 o
  11   3   8      476.11      454.82     32.21 o
  12   3   8      713.35      639.74     46.62 o
  13   3   8      360.52      386.90     89.73 o
  14   3   8       17.86       35.02     26.90 o
  15   3   8       36.87       51.54     28.89 o
  16   3   8      129.03      113.33     43.49 o
 -16   4   8      277.83      226.95     89.81 o
 -15   4   8      360.68      339.37    106.41 o
 -14   4   8      656.09      810.19    166.23 o
 -13   4   8      158.20      250.19     56.18 o
 -12   4   8      675.77      797.02    161.94 o
 -11   4   8       70.77       98.97     34.92 o
 -10   4   8      109.93      101.13     38.19 o
  -9   4   8      153.86      120.81     56.47 o
  -8   4   8      694.48      721.05     53.94 o
  -7   4   8     1115.06     1203.98    105.99 o
  -6   4   8     1455.48     1509.95     67.65 o
  -5   4   8     1934.90      856.88    611.84 o
  -4   4   8     1148.97      626.50    231.08 o
  -3   4   8      620.20      364.45    143.79 o
  -2   4   8     1408.06     1627.96     63.59 o
  -1   4   8     5762.26     6493.40    119.10 o
   0   4   8     8989.51     9566.18    142.59 o
   1   4   8     5799.08     6317.57    102.44 o
   2   4   8     1382.53     1547.81     52.02 o
   3   4   8      620.79      577.00     29.13 o
   4   4   8     1118.20      923.53    112.16 o
   5   4   8     1901.20     2009.30     70.84 o
   6   4   8     1461.68     1547.62     63.81 o
   7   4   8     1118.21     1260.52     68.72 o
   8   4   8      686.13      550.81    143.65 o
   9   4   8      145.15       92.55     34.64 o
  10   4   8      113.15      113.42     34.69 o
  11   4   8       63.15       73.47     28.06 o
  12   4   8      683.42      644.44     37.16 o
  13   4   8      157.64      106.31     57.08 o
  14   4   8      658.68      670.16     66.43 o
  15   4   8      361.77      298.50    110.69 o
  16   4   8      273.14      193.82     96.12 o
 -16   5   8      153.30      160.77     86.28 o
 -15   5   8       45.37       52.87     67.98 o
 -14   5   8      408.71      413.96    112.11 o
 -13   5   8      206.95      216.52     57.85 o
 -12   5   8     1216.79     1323.59     89.38 o
 -11   5   8     1177.60     1288.77    115.04 o
 -10   5   8     1188.93     1091.38    170.62 o
  -9   5   8      799.06      771.37     53.14 o
  -8   5   8       24.10       17.13      8.20 o
  -7   5   8      493.11      500.36     42.18 o
  -6   5   8      171.20       55.46     53.01 o
  -5   5   8     1636.83      819.10    463.67 o
  -4   5   8      462.15      361.25     61.17 o
  -3   5   8      267.70      283.42     57.42 o
  -2   5   8      354.94      362.16     20.98 o
  -1   5   8     2217.37     1697.20    250.94 o
   0   5   8       92.17      120.58     19.05 o
   1   5   8     2212.79     2189.69     71.97 o
   2   5   8      323.70      335.43     22.49 o
   3   5   8      283.52      334.04     18.47 o
   4   5   8      440.10      386.76     18.74 o
   5   5   8     1613.46     1402.76    306.34 o
   6   5   8      170.95      185.31     37.42 o
   7   5   8      491.73      532.35     35.76 o
   8   5   8       25.19       42.33     18.40 o
   9   5   8      773.14      486.26    186.65 o
  10   5   8     1210.32     1226.63     67.21 o
  11   5   8     1166.99     1158.82     45.52 o
  12   5   8     1220.95     1304.79     58.92 o
  13   5   8      210.05      208.20     56.21 o
  14   5   8      403.91      388.44    106.01 o
  15   5   8       46.33       48.06     33.26 o
  16   5   8      148.43      137.16     72.15 o
 -15   6   8      892.11      961.39     98.76 o
 -14   6   8      171.46      216.24     73.56 o
 -13   6   8      138.92      164.22     44.42 o
 -12   6   8      238.91      293.88     74.79 o
 -11   6   8       67.62       68.57     29.25 o
 -10   6   8      372.97      396.76     91.12 o
  -9   6   8     1072.15     1096.40     55.69 o
  -8   6   8      478.80      507.11     53.56 o
  -7   6   8     1124.44     1083.54     75.92 o
  -6   6   8     2468.72     2532.25    197.65 o
  -5   6   8      632.82      498.39    117.02 o
  -4   6   8      107.77       87.94     19.45 o
  -3   6   8      672.43      694.15     23.87 o
  -2   6   8     1000.42     1126.81     44.20 o
  -1   6   8      428.39      403.75     24.59 o
   0   6   8     5060.20     5264.74    116.64 o
   1   6   8      418.30      393.44     29.25 o
   2   6   8      996.83     1054.47     46.73 o
   3   6   8      687.01      639.54     64.85 o
   4   6   8      121.13      140.39     31.31 o
   5   6   8      634.60      612.07     34.00 o
   6   6   8     2441.32     1610.16    467.56 o
   7   6   8     1127.38     1117.98     72.00 o
   8   6   8      492.64      531.60     53.67 o
   9   6   8     1076.87      968.73    185.55 o
  10   6   8      358.47      412.70     58.27 o
  11   6   8       69.64       80.85     32.97 o
  12   6   8      233.02      137.30     56.36 o
  13   6   8      145.34      175.62     66.72 o
  14   6   8      174.17      228.44     73.60 o
  15   6   8      890.16     1070.94    277.56 o
 -15   7   8       51.01       39.46     36.36 o
 -14   7   8      206.74      151.68     59.86 o
 -13   7   8      143.09      126.85     38.42 o
 -12   7   8      247.74      309.07    110.18 o
 -11   7   8       10.32        5.99     22.14 o
 -10   7   8      498.24      571.48    169.29 o
  -9   7   8      575.43      652.74    136.30 o
  -8   7   8      199.31      227.50     59.07 o
  -7   7   8      111.27       83.21     41.51 o
  -6   7   8      297.43      290.77     77.11 o
  -5   7   8     1013.80      495.71    215.70 o
  -4   7   8      974.29      993.37     42.77 o
  -3   7   8      493.08      473.67     22.54 o
  -2   7   8     2066.72     2024.78     67.23 o
  -1   7   8     2125.99     2274.67     77.84 o
   0   7   8     1625.26     1666.43     64.47 o
   1   7   8     2130.72     2161.55     91.99 o
   2   7   8     2112.30     2035.45    116.32 o
   3   7   8      485.46      449.15     27.96 o
   4   7   8      985.80      979.10     51.33 o
   5   7   8     1021.34      912.34     33.74 o
   6   7   8      292.73      319.03     64.67 o
   7   7   8      112.20      116.02     33.22 o
   8   7   8      200.86      209.12     51.93 o
   9   7   8      585.97      414.14    156.00 o
  10   7   8      502.18      500.09     47.52 o
  11   7   8       10.50       22.54     16.38 o
  12   7   8      239.07      114.77     76.36 o
  13   7   8      135.17      110.95     44.21 o
  14   7   8      207.87      202.34     73.11 o
  15   7   8       48.00       52.57     24.93 o
 -15   8   8      351.68      346.12    173.49 o
 -14   8   8        9.32       19.53     18.16 o
 -13   8   8       68.17       73.75     28.74 o
 -12   8   8      251.42      186.26     52.99 o
 -11   8   8        0.76       33.44     18.41 o
 -10   8   8      542.03      554.64    126.71 o
  -9   8   8      439.54      485.90    114.29 o
  -8   8   8      813.72      809.71     71.92 o
  -7   8   8     1635.11     1692.38    113.80 o
  -6   8   8      473.53      555.65     83.03 o
  -5   8   8      363.28      317.51     42.04 o
  -4   8   8      249.11      278.25     13.34 o
  -3   8   8      255.66      266.20     18.81 o
  -2   8   8      512.88      463.71     24.44 o
  -1   8   8      174.82      173.47     34.75 o
   0   8   8       64.79       29.29     22.66 o
   1   8   8      165.38       97.33     36.39 o
   2   8   8      506.13      485.83     35.41 o
   3   8   8      264.84      161.64     57.85 o
   4   8   8      248.93      286.26     49.94 o
   5   8   8      352.84      329.10     54.52 o
   6   8   8      464.50      448.20     28.97 o
   7   8   8     1639.32     1691.42     92.22 o
   8   8   8      814.25      838.81     86.40 o
   9   8   8      434.92      413.17     81.36 o
  10   8   8      532.46      516.23     45.57 o
  11   8   8        0.73       20.54     14.73 o
  12   8   8      255.54      273.69     83.32 o
  13   8   8       63.23       49.59     24.36 o
  14   8   8       10.46       29.41     29.66 o
  15   8   8      357.63      403.43    161.55 o
 -14   9   8      344.30      293.33    134.96 o
 -13   9   8       42.32       41.88     27.79 o
 -12   9   8      152.78      166.50     40.18 o
 -11   9   8      241.98      254.22     58.56 o
 -10   9   8       27.89       30.17     12.40 o
  -9   9   8      170.95      178.27     45.54 o
  -8   9   8      169.77      199.04     42.84 o
  -7   9   8     1081.40     1107.86     42.04 o
  -6   9   8      534.33      574.42     56.81 o
  -5   9   8      384.32      395.74     50.53 o
  -4   9   8      333.78      332.59     18.13 o
  -3   9   8     1526.69     1586.73     59.61 o
  -2   9   8     1342.27     1367.38     60.80 o
  -1   9   8      905.34      843.05     34.83 o
   0   9   8      282.07      281.77     52.78 o
   1   9   8      901.03      885.40     52.15 o
   2   9   8     1332.72     1293.08     68.51 o
   3   9   8     1519.92     1485.80     66.90 o
   4   9   8      333.31      341.29     24.99 o
   5   9   8      400.18      408.12     28.83 o
   6   9   8      527.78      444.54     32.77 o
   7   9   8     1101.78     1161.73     73.90 o
   8   9   8      163.41      179.90     38.86 o
   9   9   8      165.97      174.92     42.71 o
  10   9   8       27.74       20.69     14.39 o
  11   9   8      241.80      217.56     56.24 o
  12   9   8      157.25      180.60     45.87 o
  13   9   8       43.69       38.67     25.66 o
  14   9   8      335.97      288.11    113.81 o
  15   9   8       47.61       26.20    100.08 o
 -14  10   8       16.63       36.05     30.85 o
 -13  10   8       25.61        8.92     13.19 o
 -12  10   8      298.38      261.91     60.12 o
 -11  10   8      543.54      535.57    115.59 o
 -10  10   8      530.39      565.94     86.35 o
  -9  10   8      420.75      486.69     79.72 o
  -8  10   8     1123.05     1177.11     58.02 o
  -7  10   8      988.01     1005.92     42.88 o
  -6  10   8      245.66        9.94     78.62 o
  -5  10   8       99.85      100.81     25.11 o
  -4  10   8     2328.26     2284.85     80.02 o
  -3  10   8     1526.76     1524.16     52.84 o
  -2  10   8      828.60      857.57     35.84 o
  -1  10   8     2763.12     2621.36     73.73 o
   0  10   8      408.29      453.44     91.28 o
   1  10   8     2747.00     2532.40     92.03 o
   2  10   8      832.28      656.36    176.14 o
   3  10   8     1494.12     1455.90     78.53 o
   4  10   8     2343.13     2256.54     75.64 o
   5  10   8       98.97       66.75     24.43 o
   6  10   8      260.88      263.79     34.19 o
   7  10   8      991.78      934.36     27.54 o
   8  10   8     1100.37     1244.34     72.48 o
   9  10   8      423.89      445.75     79.54 o
  10  10   8      516.79      580.85    105.45 o
  11  10   8      536.80      610.10     53.01 o
  12  10   8      298.00      296.55     65.54 o
  13  10   8       30.04       38.55     14.74 o
  14  10   8       17.27       73.46     32.76 o
 -14  11   8      492.92      319.14    222.17 o
 -13  11   8       11.20       15.50     34.57 o
 -12  11   8       92.47      141.58     56.67 o
 -11  11   8       10.47       21.38     13.55 o
 -10  11   8       45.24       23.82     12.70 o
  -9  11   8       25.81       25.64     10.07 o
  -8  11   8       73.56       70.64     23.30 o
  -7  11   8      209.88      229.59     42.16 o
  -6  11   8      701.13      726.98     63.80 o
  -5  11   8      598.03      312.00    143.30 o
  -4  11   8     1094.78     1083.09     33.32 o
  -3  11   8       96.96       89.87     25.50 o
  -2  11   8      824.47      661.25     62.84 o
  -1  11   8     2105.85     2082.76    104.87 o
   0  11   8      170.15      101.71     53.87 o
   1  11   8     2097.07     2075.27     78.29 o
   2  11   8      854.94      772.34     62.15 o
   3  11   8      106.73       87.02     27.66 o
   4  11   8     1116.54     1116.06     41.30 o
   5  11   8      580.22      612.21     92.81 o
   6  11   8      704.26      694.08     49.26 o
   7  11   8      210.43      136.73     42.73 o
   8  11   8       70.41       69.26     25.49 o
   9  11   8       25.33       31.99     24.11 o
  10  11   8       43.93       25.33     18.67 o
  11  11   8       10.55       36.43     20.04 o
  12  11   8       94.26       78.89     40.36 o
  13  11   8       10.16       30.35     27.66 o
  14  11   8      482.78      491.68    119.61 o
 -13  12   8      122.94      183.41    108.91 o
 -12  12   8      134.44      153.35     59.23 o
 -11  12   8      304.47      299.50     70.38 o
 -10  12   8      144.60      132.78     28.12 o
  -9  12   8        6.82        9.64     11.04 o
  -8  12   8       49.11       69.01     22.96 o
  -7  12   8      524.98      543.44     59.75 o
  -6  12   8      203.60      206.17     56.02 o
  -5  12   8      635.72      596.12     32.66 o
  -4  12   8     1861.68     1986.02     85.25 o
  -3  12   8     2452.24     2580.08    124.60 o
  -2  12   8      589.14      621.86     60.21 o
  -1  12   8      642.08      633.67     90.92 o
   0  12   8       19.73       15.43     15.64 o
   1  12   8      651.51      757.63    126.74 o
   2  12   8      592.09      672.97    123.12 o
   3  12   8     2451.38     2248.45    127.35 o
   4  12   8     1863.57     1942.33     86.48 o
   5  12   8      632.86      637.90     38.11 o
   6  12   8      210.87      189.44     34.38 o
   7  12   8      525.32      506.59     88.99 o
   8  12   8       47.32       41.11     21.68 o
   9  12   8        8.99       32.44     17.70 o
  10  12   8      145.91      155.66     51.48 o
  11  12   8      301.14      348.30    108.35 o
  12  12   8      127.13      150.53     48.31 o
  13  12   8      117.88      169.31     64.27 o
 -12  13   8       95.59       83.95     70.62 o
 -11  13   8       36.94       48.09     19.40 o
 -10  13   8      106.41      109.03     38.26 o
  -9  13   8       98.22       81.48     23.67 o
  -8  13   8      165.44      162.73     56.15 o
  -7  13   8      164.46      175.83     28.95 o
  -6  13   8       84.48      101.38     22.63 o
  -5  13   8      380.03      445.83     67.89 o
  -4  13   8      151.61      106.24     36.50 o
  -3  13   8     1739.99     1841.67     69.56 o
  -2  13   8       18.35       34.67     13.21 o
  -1  13   8     1210.44     1128.10     62.45 o
   0  13   8      855.33      856.49     90.61 o
   1  13   8     1187.45     1181.81     54.08 o
   2  13   8       20.05       14.55     18.92 o
   3  13   8     1711.09     1690.61     91.73 o
   4  13   8      155.99      174.89     45.47 o
   5  13   8      380.82      396.87     38.59 o
   6  13   8       90.02       64.20     27.38 o
   7  13   8      163.17      111.45     40.73 o
   8  13   8      157.91      155.08     43.08 o
   9  13   8       98.58      117.04     44.27 o
  10  13   8      103.87      105.62     42.66 o
  11  13   8       35.14       39.63     20.57 o
  12  13   8       94.64      102.75     27.61 o
 -12  14   8      140.22      142.17    127.29 o
 -11  14   8      379.53      518.27     82.35 o
 -10  14   8      180.39      137.95     52.79 o
  -9  14   8      272.62      267.60     47.58 o
  -8  14   8      397.84      308.72     48.73 o
  -7  14   8      550.53      558.19     42.21 o
  -6  14   8      396.93      408.70     76.16 o
  -5  14   8      171.75      160.27     36.70 o
  -4  14   8      837.57      774.20     48.22 o
  -3  14   8      164.68      153.14     26.54 o
  -2  14   8       82.97       89.81     24.25 o
  -1  14   8      706.21      746.91     68.99 o
   0  14   8     3090.91     3142.62    141.89 o
   1  14   8      698.03      644.21    124.55 o
   2  14   8       75.07      103.79     36.08 o
   3  14   8      170.42      159.17     36.18 o
   4  14   8      846.06      818.83     42.71 o
   5  14   8      160.87      158.43     39.13 o
   6  14   8      402.93      393.92     34.65 o
   7  14   8      543.14      538.80    104.85 o
   8  14   8      402.61      362.59     83.92 o
   9  14   8      260.47      277.92     67.20 o
  10  14   8      178.87      176.91     41.24 o
  11  14   8      379.11      501.29    121.14 o
  12  14   8      144.05      183.31     58.73 o
 -11  15   8        3.47        7.68     20.34 o
 -10  15   8      242.39      234.04     73.00 o
  -9  15   8       63.46       60.99     28.00 o
  -8  15   8       91.25       91.33     23.13 o
  -7  15   8      137.79      149.03     39.00 o
  -6  15   8      600.90      615.82     69.16 o
  -5  15   8      158.12      123.38     31.36 o
  -4  15   8       45.45       65.06     20.47 o
  -3  15   8      158.07      138.65     28.46 o
  -2  15   8       69.14       61.15     24.52 o
  -1  15   8      411.38      452.72     83.68 o
   0  15   8        1.91       10.94     13.98 o
   1  15   8      396.76      364.54     63.43 o
   2  15   8       72.39       67.21     20.91 o
   3  15   8      151.72      149.66     36.92 o
   4  15   8       46.72       65.03     25.69 o
   5  15   8      155.47      130.21     37.92 o
   6  15   8      596.65      550.29    151.16 o
   7  15   8      135.93      130.42     31.35 o
   8  15   8      102.51      152.70     50.39 o
   9  15   8       63.44       61.09     25.55 o
  10  15   8      235.57      267.72     50.60 o
  11  15   8        2.83       16.45     18.45 o
 -10  16   8       30.71       30.21     18.35 o
  -9  16   8      104.73       77.93     41.76 o
  -8  16   8      100.82       91.65     32.44 o
  -7  16   8      400.25      445.56     54.23 o
  -6  16   8      598.85      588.45     63.93 o
  -5  16   8        8.18       20.42     16.02 o
  -4  16   8      308.77      274.82     56.63 o
  -3  16   8       77.43       43.58     17.89 o
  -2  16   8      403.80      417.75     67.02 o
  -1  16   8      466.72      459.78     91.81 o
   0  16   8     2947.86     3175.71    119.61 o
   1  16   8      461.35      474.76     50.82 o
   2  16   8      419.53      408.19     84.13 o
   3  16   8       76.99       62.21     31.11 o
   4  16   8      305.51      258.61     52.68 o
   5  16   8        7.41       17.70     14.95 o
   6  16   8      590.61      556.74    155.60 o
   7  16   8      396.81      374.95     82.33 o
   8  16   8      100.35      133.02     37.34 o
   9  16   8      110.65      126.09     39.43 o
  10  16   8       30.48       39.93     22.65 o
  -9  17   8       19.57       12.91      9.59 o
  -8  17   8       44.59       65.00     31.41 o
  -7  17   8       21.41       10.75     11.24 o
  -6  17   8      520.65      451.66     68.54 o
  -5  17   8      229.59      266.87     47.02 o
  -4  17   8      331.63      347.47     74.18 o
  -3  17   8      183.43      226.48     53.59 o
  -2  17   8      150.57      136.90     32.17 o
  -1  17   8      500.34      469.85     82.33 o
   0  17   8       19.17       19.46     16.69 o
   1  17   8      516.50      466.21     50.78 o
   2  17   8      149.55      167.10     43.74 o
   3  17   8      175.34      226.95     45.19 o
   4  17   8      334.63      335.69     66.83 o
   5  17   8      227.29      297.77     69.28 o
   6  17   8      533.92      469.48    115.62 o
   7  17   8       22.40       32.86     21.78 o
   8  17   8       49.98       81.49     32.18 o
   9  17   8       20.26       26.85     19.73 o
  -8  18   8      294.06      229.86    115.80 o
  -7  18   8       52.02       45.74     27.69 o
  -6  18   8      112.53      103.21     40.66 o
  -5  18   8       27.79       35.99     15.16 o
  -4  18   8       94.85       66.69     20.71 o
  -3  18   8       31.55       24.47     12.80 o
  -2  18   8      407.03      413.12     47.50 o
  -1  18   8      172.82      154.02     38.39 o
   0  18   8      642.21      645.25     67.59 o
   1  18   8      168.51      133.45     40.51 o
   2  18   8      409.05      470.83     95.58 o
   3  18   8       30.98       31.90     21.24 o
   4  18   8       95.59      123.38     34.18 o
   5  18   8       25.30       34.24     24.28 o
   6  18   8      112.05      139.56     33.72 o
   7  18   8       48.69       51.60     20.25 o
   8  18   8      296.89      264.62     77.58 o
  -6  19   8       17.37       24.37     18.29 o
  -5  19   8      168.40       68.78     44.42 o
  -4  19   8       41.54       37.25     14.22 o
  -3  19   8      137.24      139.72     37.83 o
  -2  19   8      108.71      105.22     33.21 o
  -1  19   8       82.53      104.27     30.18 o
   0  19   8        7.08       18.48     15.13 o
   1  19   8       79.62       89.33     31.58 o
   2  19   8      105.48      119.94     29.29 o
   3  19   8      146.41      151.13     41.92 o
   4  19   8       45.64       40.10     19.49 o
   5  19   8      168.54      154.10     66.49 o
   6  19   8       17.23       24.80     20.30 o
  -4  20   8      371.57      362.87    162.40 o
  -3  20   8      188.84      157.90     39.41 o
  -2  20   8        5.59       19.43     12.64 o
  -1  20   8       65.03       43.04     20.16 o
   0  20   8       10.66       26.19     15.81 o
   1  20   8       66.41       57.24     18.41 o
   2  20   8        4.77        2.86     20.57 o
   3  20   8      183.94      168.80     57.29 o
   4  20   8      371.10      326.97    194.96 o
   1   0   9       95.99      124.01     22.48 o
   2   0   9     3201.46     3111.99     78.44 o
   3   0   9      913.94      832.18     36.18 o
   4   0   9       11.29       31.68      7.87 o
   5   0   9       14.92       23.78     12.17 o
   6   0   9      362.67      338.07     43.78 o
   7   0   9      166.93       29.97     43.76 o
   8   0   9     1217.41      907.92    162.09 o
   9   0   9        5.23        4.47      3.86 o
  10   0   9      554.38      566.80     35.89 o
  11   0   9      612.83      523.12     34.31 o
  12   0   9       85.91       81.34     26.32 o
  13   0   9       73.06       73.73     26.45 o
  14   0   9        0.95       23.23     23.23 o
  15   0   9       57.22       65.66     54.12 o
  16   0   9      332.87      316.10    144.73 o
 -16   1   9      194.26      197.45     91.60 o
 -15   1   9       72.80       99.53     32.34 o
 -14   1   9      814.94      876.99    210.73 o
 -13   1   9       19.62       23.13     22.82 o
 -12   1   9      540.13      527.24     75.79 o
 -11   1   9      376.33      403.36     28.77 o
 -10   1   9      732.73      755.91     37.07 o
  -9   1   9      952.22      984.97     39.94 o
  -8   1   9     2457.97     2381.09     64.93 o
  -7   1   9      285.40      219.42     50.12 o
  -6   1   9      205.16      217.30     17.45 o
  -5   1   9      504.25      430.55     62.91 o
  -4   1   9     2567.00     2459.48     65.71 o
  -3   1   9       85.37       52.64     31.52 o
  -2   1   9      549.64      631.31     28.19 o
  -1   1   9      313.39      165.46     67.84 o
   0   1   9      498.80      489.67     90.99 o
   1   1   9      319.16      240.28     28.08 o
   2   1   9      568.98      416.62    111.70 o
   3   1   9       84.90      129.61     22.32 o
   4   1   9     2524.72     1846.13    270.98 o
   5   1   9      506.30      443.31     63.10 o
   6   1   9      192.51      194.70     29.35 o
   7   1   9      289.00      276.10     21.72 o
   8   1   9     2446.74     1850.86    361.54 o
   9   1   9      936.93      804.12     57.16 o
  10   1   9      693.46      662.06     40.97 o
  11   1   9      380.96      416.17     42.67 o
  12   1   9      555.38      551.72     39.94 o
  13   1   9       21.07       12.45     18.34 o
  14   1   9      822.68      810.87     63.50 o
  15   1   9       69.15      122.22     50.30 o
  16   1   9      196.18      193.52    103.25 o
 -16   2   9       53.12       61.53     22.74 o
 -15   2   9       31.45       44.74     32.21 o
 -14   2   9      208.07      281.60     74.01 o
 -13   2   9      523.28      592.93    111.60 o
 -12   2   9      234.78      221.17     43.16 o
 -11   2   9     1257.61     1245.38     56.01 o
 -10   2   9     3515.44     3607.83    155.22 o
  -9   2   9     1446.23     1449.67     72.40 o
  -8   2   9      903.90      843.31     39.03 o
  -7   2   9      212.59      215.27     23.59 o
  -6   2   9     1579.14     1612.27     79.28 o
  -5   2   9      412.59      401.22     16.40 o
  -4   2   9      786.47      883.73     35.85 o
  -3   2   9     1498.66     1423.00     51.70 o
  -2   2   9     2157.13     2296.69     69.96 o
  -1   2   9      795.34      508.36    157.32 o
   0   2   9     4486.92     4078.76    591.26 o
   1   2   9      808.63      696.51     28.67 o
   2   2   9     2110.66     2145.58     62.31 o
   3   2   9     1496.97     1007.02    215.19 o
   4   2   9      751.13      836.18     28.90 o
   5   2   9      413.63      227.22     69.93 o
   6   2   9     1591.03     1318.04    212.40 o
   7   2   9      197.24      191.07     37.01 o
   8   2   9      903.11      782.62     45.49 o
   9   2   9     1443.50      859.67    279.92 o
  10   2   9     3507.49     3687.41    148.14 o
  11   2   9     1259.65     1150.34    231.41 o
  12   2   9      228.93      207.25     60.75 o
  13   2   9      520.93      601.53     65.10 o
  14   2   9      210.23      221.41     56.45 o
  15   2   9       33.88       46.11     34.50 o
  16   2   9       52.33       44.57     43.07 o
 -16   3   9      196.76      143.75     66.21 o
 -15   3   9      183.13      231.75     65.01 o
 -14   3   9       69.42       65.11     29.52 o
 -13   3   9      386.49      465.17    112.54 o
 -12   3   9     1207.79     1294.91    110.55 o
 -11   3   9      532.72      511.30     54.78 o
 -10   3   9       99.44       81.88     26.03 o
  -9   3   9     1535.85     1642.53    101.47 o
  -8   3   9       60.05       57.69     27.35 o
  -7   3   9      887.74      642.55    222.74 o
  -6   3   9       10.89       10.31      6.75 o
  -5   3   9     2544.02     2570.45     87.57 o
  -4   3   9      158.25       65.54     34.83 o
  -3   3   9     3079.69     3543.92    104.52 o
  -2   3   9     3409.59     3505.54     57.09 o
  -1   3   9      174.44      152.73     45.53 o
   0   3   9     3377.91     3565.31     96.97 o
   1   3   9      189.85      126.80     42.69 o
   2   3   9     3405.84     3416.18     48.28 o
   3   3   9     3059.05     3323.97    286.35 o
   4   3   9      161.42      156.08     27.00 o
   5   3   9     2584.53     2600.35     84.43 o
   6   3   9        9.87       24.20      9.61 o
   7   3   9      902.54      879.11     34.16 o
   8   3   9       64.04       64.44     25.55 o
   9   3   9     1523.82     1611.08     86.62 o
  10   3   9      100.00       73.80     23.53 o
  11   3   9      527.59      463.59     36.08 o
  12   3   9     1213.10     1237.98     64.81 o
  13   3   9      401.99      386.44     54.32 o
  14   3   9       64.04       75.58     30.28 o
  15   3   9      185.29      201.35     73.50 o
  16   3   9      196.33      158.14     83.88 o
 -16   4   9      328.66      289.68    132.93 o
 -15   4   9      541.80      469.65    156.39 o
 -14   4   9      352.08      408.06     92.40 o
 -13   4   9      300.46      370.19     80.77 o
 -12   4   9       58.80       46.03     29.12 o
 -11   4   9     2443.68     2362.40    150.22 o
 -10   4   9       30.62       37.16     17.37 o
  -9   4   9     4133.07     4135.86    232.95 o
  -8   4   9     2391.30     2462.59    119.05 o
  -7   4   9     1713.73     1766.08     74.09 o
  -6   4   9     1068.43     1073.03     50.12 o
  -5   4   9      548.01      545.63     23.65 o
  -4   4   9     3165.40     2155.98    688.28 o
  -3   4   9      737.91      603.57    149.76 o
  -2   4   9      225.27      308.13     41.44 o
  -1   4   9     3230.51     3745.32     53.49 o
   0   4   9      839.85      901.83     44.28 o
   1   4   9     3228.12     3498.09     65.21 o
   2   4   9      229.13      243.56     27.08 o
   3   4   9      727.47      578.16    123.72 o
   4   4   9     3146.82     3358.94     78.36 o
   5   4   9      558.93      530.84     23.18 o
   6   4   9     1084.55      850.61    148.40 o
   7   4   9     1713.57     1709.72     64.02 o
   8   4   9     2333.81     2353.19     95.52 o
   9   4   9     4102.97     4023.30    180.48 o
  10   4   9       34.10       29.16     16.45 o
  11   4   9     2461.46     2520.04     99.96 o
  12   4   9       56.30       29.39     16.78 o
  13   4   9      303.28      359.12     71.13 o
  14   4   9      350.28      442.45    103.69 o
  15   4   9      537.30      521.55     70.46 o
  16   4   9      331.93      209.38    132.94 o
 -15   5   9      302.74      338.36    112.89 o
 -14   5   9      885.03     1046.65     83.82 o
 -13   5   9      299.95      360.41    118.36 o
 -12   5   9       47.31       40.25     23.02 o
 -11   5   9      922.40      954.15     92.07 o
 -10   5   9      250.43      296.19     74.89 o
  -9   5   9      429.28      504.82    147.90 o
  -8   5   9     1077.73      991.61     85.40 o
  -7   5   9      963.87      885.72     41.36 o
  -6   5   9      198.67      183.40     16.19 o
  -5   5   9     1248.15     1270.49     61.03 o
  -4   5   9      832.03      906.32     47.11 o
  -3   5   9     3026.62     3189.81     99.07 o
  -2   5   9     2524.98     2625.35     77.78 o
  -1   5   9     2509.36     2657.45     79.66 o
   0   5   9     9173.64     9414.68    464.48 o
   1   5   9     2512.82     2434.05     73.58 o
   2   5   9     2532.77     2562.77     77.88 o
   3   5   9     3041.27     3002.67     85.24 o
   4   5   9      824.30      689.92    127.68 o
   5   5   9     1237.81     1227.25     64.65 o
   6   5   9      195.26      193.84     38.97 o
   7   5   9      960.60      968.91     52.75 o
   8   5   9     1077.75     1041.20     67.87 o
   9   5   9      428.59      423.85     64.21 o
  10   5   9      246.51      273.29     55.16 o
  11   5   9      919.04      866.96     55.54 o
  12   5   9       45.51       32.16     24.22 o
  13   5   9      310.64      148.03     60.81 o
  14   5   9      889.06     1067.23     92.68 o
  15   5   9      305.46      298.97    120.60 o
 -15   6   9       29.65       32.68     33.19 o
 -14   6   9       86.39       68.70     27.98 o
 -13   6   9        4.40        9.41     16.89 o
 -12   6   9       61.59       53.30     23.41 o
 -11   6   9      497.81      503.43    109.16 o
 -10   6   9      125.62      139.66     50.92 o
  -9   6   9      783.15      775.02    140.17 o
  -8   6   9     1390.30     1286.69     48.53 o
  -7   6   9      425.48      431.37     22.56 o
  -6   6   9       40.15       42.21     21.94 o
  -5   6   9     3188.21     3266.24     96.12 o
  -4   6   9      129.06      145.02     32.65 o
  -3   6   9     3033.80     2955.55    116.64 o
  -2   6   9      555.96      602.91     25.69 o
  -1   6   9      753.60      769.73     37.05 o
   0   6   9      982.25      895.61     52.74 o
   1   6   9      733.03      749.84     31.41 o
   2   6   9      541.78      459.25     63.77 o
   3   6   9     3092.80     3045.17     95.57 o
   4   6   9      128.92       82.68     29.11 o
   5   6   9     3222.51     3188.96    102.67 o
   6   6   9       47.34       69.57     27.85 o
   7   6   9      439.12      494.18     51.84 o
   8   6   9     1441.81      715.10    341.77 o
   9   6   9      776.28      801.57     54.56 o
  10   6   9      130.37      127.98     30.53 o
  11   6   9      481.33      479.63     91.38 o
  12   6   9       57.98       48.18     17.90 o
  13   6   9        4.01       16.30     23.79 o
  14   6   9       82.99       59.10     28.65 o
  15   6   9       31.94       40.35     30.12 o
 -15   7   9      181.39      155.98     72.59 o
 -14   7   9      272.36      320.66    110.84 o
 -13   7   9      326.43      378.14     82.33 o
 -12   7   9      100.67       81.82     45.45 o
 -11   7   9      577.23      712.78    193.29 o
 -10   7   9      437.21      406.84    104.67 o
  -9   7   9     1694.29     1822.27    117.26 o
  -8   7   9      548.37      557.81    112.21 o
  -7   7   9      783.83      731.14     70.67 o
  -6   7   9        3.10        3.09      3.40 o
  -5   7   9      327.86      241.80     50.76 o
  -4   7   9       67.52       43.86     16.45 o
  -3   7   9      258.34      216.59     34.91 o
  -2   7   9      265.79      275.45     28.60 o
  -1   7   9     1171.35     1221.31     63.60 o
   0   7   9     3933.58     4035.08    122.44 o
   1   7   9     1181.59     1197.14     72.02 o
   2   7   9      274.89      304.38     39.70 o
   3   7   9      264.94      250.26     44.20 o
   4   7   9       65.69       86.25     22.13 o
   5   7   9      312.42      306.61     20.12 o
   6   7   9        3.87        4.84      7.99 o
   7   7   9      785.85      765.22     39.19 o
   8   7   9      564.41      536.90     61.34 o
   9   7   9     1721.07     1813.11     87.72 o
  10   7   9      430.39      458.60     83.93 o
  11   7   9      564.83      666.16    126.36 o
  12   7   9      103.10      103.24     34.12 o
  13   7   9      318.62      304.48    118.22 o
  14   7   9      269.13      315.46    100.88 o
  15   7   9      178.67      178.69    114.47 o
 -15   8   9      110.60      144.34     74.26 o
 -14   8   9      102.18       69.13     42.54 o
 -13   8   9      276.17      277.90     80.18 o
 -12   8   9       12.60       21.91     24.88 o
 -11   8   9     1109.45     1099.40     84.46 o
 -10   8   9      190.67      303.44     65.93 o
  -9   8   9     1481.12     1525.60     92.87 o
  -8   8   9      305.56      283.24     71.87 o
  -7   8   9      542.97      564.45     47.34 o
  -6   8   9      366.63        8.44    117.93 o
  -5   8   9     1353.32      566.40    262.54 o
  -4   8   9     1473.84     1467.20     51.78 o
  -3   8   9     2890.08     2938.06    106.03 o
  -2   8   9      276.83      286.51     41.93 o
  -1   8   9       35.93       29.86     12.53 o
   0   8   9      107.42      179.53     42.00 o
   1   8   9       30.61       27.48     13.47 o
   2   8   9      283.16      307.21     39.27 o
   3   8   9     2912.95     2803.00    105.75 o
   4   8   9     1485.82     1247.95    223.92 o
   5   8   9     1360.96     1257.02     56.20 o
   6   8   9      367.42      243.44     87.14 o
   7   8   9      546.52      544.81     97.39 o
   8   8   9      306.61      316.73     58.08 o
   9   8   9     1470.89     1162.92    273.47 o
  10   8   9      192.04      262.13     70.02 o
  11   8   9     1119.40     1121.04     49.12 o
  12   8   9       12.64       28.07     16.11 o
  13   8   9      286.92      273.74     91.77 o
  14   8   9      107.13       88.97     39.11 o
  15   8   9      110.98       94.34     49.77 o
 -14   9   9       58.16       43.18     27.81 o
 -13   9   9      481.18      449.10    106.32 o
 -12   9   9       16.69       25.72     16.35 o
 -11   9   9      878.37      841.86    335.97 o
 -10   9   9     1187.93     1234.15    130.63 o
  -9   9   9     1121.69     1221.00     53.38 o
  -8   9   9       89.08       92.43     40.96 o
  -7   9   9      118.32      124.27     33.50 o
  -6   9   9      152.33        3.67     49.98 o
  -5   9   9      485.66      505.90     27.06 o
  -4   9   9      530.44      514.87     28.86 o
  -3   9   9      672.05      679.52     27.93 o
  -2   9   9      275.77      254.80     45.24 o
  -1   9   9      584.47      609.83     42.20 o
   0   9   9      571.02      527.73     52.30 o
   1   9   9      597.99      645.68     41.55 o
   2   9   9      285.98      274.25     52.79 o
   3   9   9      695.41      675.11     44.40 o
   4   9   9      541.05      473.34     59.07 o
   5   9   9      473.34      461.44     24.20 o
   6   9   9      155.38       90.93     38.50 o
   7   9   9      115.91      104.17     40.69 o
   8   9   9       95.23      129.16     38.99 o
   9   9   9     1138.65     1204.69     60.82 o
  10   9   9     1191.57     1187.37     80.76 o
  11   9   9      879.16      738.96    167.42 o
  12   9   9       17.75       36.28     21.10 o
  13   9   9      477.73      460.09    145.10 o
  14   9   9       61.25       65.32     30.76 o
 -14  10   9      321.78      323.10    220.00 o
 -13  10   9      343.62      288.61     73.25 o
 -12  10   9      192.24      203.96     66.30 o
 -11  10   9      216.24      241.19     60.77 o
 -10  10   9       92.72      138.29     45.29 o
  -9  10   9      298.74      358.97     62.30 o
  -8  10   9      639.44      682.77     69.31 o
  -7  10   9      202.21      262.89     58.11 o
  -6  10   9      402.78      463.88     82.73 o
  -5  10   9      366.38      345.12     23.15 o
  -4  10   9      344.95      309.09     31.82 o
  -3  10   9     1975.97     1992.30     78.22 o
  -2  10   9      246.82      264.35     61.99 o
  -1  10   9     2452.40     1886.36    467.13 o
   0  10   9       38.97       75.96     32.12 o
   1  10   9     2467.32     1781.30    499.28 o
   2  10   9      237.28      122.60     79.25 o
   3  10   9     1930.90     2053.21     80.19 o
   4  10   9      345.14      269.43     55.22 o
   5  10   9      380.80      310.41     44.91 o
   6  10   9      396.14      391.48     29.60 o
   7  10   9      208.61      262.85     62.36 o
   8  10   9      656.16      855.39     99.72 o
   9  10   9      297.28      362.55     74.16 o
  10  10   9       90.77      119.69     29.66 o
  11  10   9      215.78      265.84     56.62 o
  12  10   9      184.64      207.56     64.03 o
  13  10   9      346.42      356.54    121.62 o
  14  10   9      318.20      469.09     93.66 o
 -13  11   9      340.64      300.85    247.13 o
 -12  11   9        7.59       15.98     12.07 o
 -11  11   9       30.71       27.18     16.38 o
 -10  11   9     1227.13     1224.82     46.86 o
  -9  11   9      140.42      171.57     51.72 o
  -8  11   9       63.05       62.70     24.12 o
  -7  11   9      260.63      334.90     57.40 o
  -6  11   9      731.64      731.13    121.80 o
  -5  11   9      238.72      247.35     21.20 o
  -4  11   9     1915.19     2090.43    105.17 o
  -3  11   9      155.68      163.25     63.95 o
  -2  11   9     1320.67     1331.92     57.30 o
  -1  11   9     2863.04     2887.00    133.39 o
   0  11   9       50.54       34.73     23.82 o
   1  11   9     2845.74     1761.36    693.28 o
   2  11   9     1313.55     1256.88     63.34 o
   3  11   9      146.71       76.38     47.52 o
   4  11   9     1930.89     1956.31     90.41 o
   5  11   9      237.21      252.58     46.41 o
   6  11   9      750.49      654.26     40.09 o
   7  11   9      263.04      301.73     53.48 o
   8  11   9       63.69       60.09     28.72 o
   9  11   9      144.06      141.64     54.35 o
  10  11   9     1222.68     1267.56    106.12 o
  11  11   9       31.79       39.61     20.84 o
  12  11   9        8.07       20.71     16.36 o
  13  11   9      337.71      321.81    101.22 o
 -13  12   9      103.78       77.44     75.89 o
 -12  12   9       37.66       28.96     17.64 o
 -11  12   9      266.19      236.31     59.20 o
 -10  12   9      284.26      320.82     55.56 o
  -9  12   9      575.15      588.82    160.41 o
  -8  12   9      118.13       41.00     37.02 o
  -7  12   9      702.56      734.98     67.99 o
  -6  12   9       92.90       75.08     29.66 o
  -5  12   9      953.94     1042.94     45.41 o
  -4  12   9     1053.35      646.79    260.48 o
  -3  12   9     1147.90     1167.91     47.57 o
  -2  12   9     1004.95      893.67     70.61 o
  -1  12   9      141.17      120.35     44.23 o
   0  12   9        7.30       23.96     16.08 o
   1  12   9      142.16      130.47     47.51 o
   2  12   9     1001.32      947.94     57.07 o
   3  12   9     1143.79     1140.13     41.05 o
   4  12   9     1069.00     1036.77     38.30 o
   5  12   9      944.65     1000.98     39.44 o
   6  12   9       88.41       86.87     26.79 o
   7  12   9      708.15      815.29    128.64 o
   8  12   9      110.21      120.20     34.31 o
   9  12   9      555.12      270.46    165.85 o
  10  12   9      276.73      298.83     73.00 o
  11  12   9      264.15      236.45     73.38 o
  12  12   9       36.97       46.59     20.81 o
  13  12   9      105.87      103.67     32.36 o
 -12  13   9      303.33      266.74    145.74 o
 -11  13   9      285.56      236.42     79.25 o
 -10  13   9       68.24       73.88     27.01 o
  -9  13   9      373.51      412.72     77.73 o
  -8  13   9      361.25      298.55     69.80 o
  -7  13   9       42.73       53.35     18.33 o
  -6  13   9       24.64       17.80     12.97 o
  -5  13   9      118.17      148.18     35.03 o
  -4  13   9     1070.26      974.80     60.35 o
  -3  13   9       27.55       19.84     10.70 o
  -2  13   9     1260.38     1214.55     45.33 o
  -1  13   9     1972.79     1963.85     93.86 o
   0  13   9       15.47       26.11     16.17 o
   1  13   9     1978.42     2094.75     82.85 o
   2  13   9     1252.39     1251.23     59.03 o
   3  13   9       28.90       26.62     15.82 o
   4  13   9     1073.63      692.80    159.09 o
   5  13   9      114.95      127.37     31.57 o
   6  13   9       24.31       15.73     19.96 o
   7  13   9       41.89       50.26     22.87 o
   8  13   9      356.69      359.98     85.43 o
   9  13   9      367.09      409.19     68.77 o
  10  13   9       64.13       86.38     31.28 o
  11  13   9      283.56      247.51     54.68 o
  12  13   9      306.47      273.44     72.40 o
 -11  14   9       18.01       15.70     15.23 o
 -10  14   9       32.97       23.37     13.15 o
  -9  14   9       89.53       96.03     30.82 o
  -8  14   9      140.10      101.12     30.00 o
  -7  14   9      622.36      688.15    101.57 o
  -6  14   9      603.05      694.89    106.41 o
  -5  14   9      229.49      233.72     53.49 o
  -4  14   9     1299.05     1316.34     71.81 o
  -3  14   9      132.31      126.26     27.45 o
  -2  14   9      300.25      298.56     61.18 o
  -1  14   9      246.84      258.58     45.67 o
   0  14   9      375.35      430.43     79.54 o
   1  14   9      242.73      144.00     86.91 o
   2  14   9      293.53      303.26     58.51 o
   3  14   9      128.62      137.46     27.39 o
   4  14   9     1284.69     1244.47     47.44 o
   5  14   9      227.99      196.83     43.67 o
   6  14   9      599.88      295.43    212.55 o
   7  14   9      610.83      708.81    130.49 o
   8  14   9      142.86      134.39     39.86 o
   9  14   9       90.53       93.94     36.97 o
  10  14   9       31.48       63.29     26.21 o
  11  14   9       17.78       22.48     21.12 o
 -10  15   9      362.20      412.33    143.62 o
  -9  15   9      324.60      269.66     81.76 o
  -8  15   9      202.56      211.49     60.58 o
  -7  15   9      235.87      301.79     55.83 o
  -6  15   9      680.23      635.30     61.04 o
  -5  15   9       13.91       19.87     21.75 o
  -4  15   9      264.30      207.67     54.83 o
  -3  15   9       77.57       72.73     23.15 o
  -2  15   9      132.24      175.39     40.93 o
  -1  15   9       83.04       92.92     34.39 o
   0  15   9       12.11       52.86     23.60 o
   1  15   9       78.98       76.66     19.83 o
   2  15   9      131.85       80.03     28.76 o
   3  15   9       76.14       85.61     27.88 o
   4  15   9      261.90      183.38     35.35 o
   5  15   9       14.30       18.90     10.70 o
   6  15   9      671.95      599.24    133.39 o
   7  15   9      235.23      223.38     64.61 o
   8  15   9      200.61      235.01     70.66 o
   9  15   9      321.84      279.65     70.40 o
  10  15   9      361.73      460.13    154.16 o
  -9  16   9      164.90      144.06     75.80 o
  -8  16   9      256.65      240.54     57.63 o
  -7  16   9      176.65      169.32     54.16 o
  -6  16   9       95.83       97.64     36.27 o
  -5  16   9       19.92       17.69     19.67 o
  -4  16   9      411.69      468.13    130.36 o
  -3  16   9      936.23      988.17    180.11 o
  -2  16   9      105.43      105.77     37.67 o
  -1  16   9      113.77       93.61     33.15 o
   0  16   9        0.18        9.25     13.48 o
   1  16   9      111.55       71.12     28.30 o
   2  16   9      116.50      115.45     25.54 o
   3  16   9      938.85      843.15     69.06 o
   4  16   9      419.34      451.46     44.38 o
   5  16   9       21.03       18.44     17.59 o
   6  16   9       93.37       83.23     39.29 o
   7  16   9      178.01      215.66     57.90 o
   8  16   9      256.55      212.97     70.65 o
   9  16   9      168.54      160.22     56.31 o
  -8  17   9      210.43      180.19     99.73 o
  -7  17   9       35.85       13.04     15.88 o
  -6  17   9       65.25       90.82     33.87 o
  -5  17   9       99.26      121.34     37.39 o
  -4  17   9       57.12       63.06     31.28 o
  -3  17   9       44.60       64.60     25.58 o
  -2  17   9      520.04      425.32     81.96 o
  -1  17   9      122.06       96.93     29.16 o
   0  17   9       74.10       47.75     17.13 o
   1  17   9      128.00      102.15     33.52 o
   2  17   9      510.24      273.87     96.09 o
   3  17   9       45.44       55.90     18.02 o
   4  17   9       54.43       43.61     24.87 o
   5  17   9      102.18      123.79     41.84 o
   6  17   9       67.74       82.48     30.27 o
   7  17   9       38.44       37.27     29.56 o
   8  17   9      214.80      171.83     68.00 o
  -7  18   9       10.78       36.21     25.43 o
  -6  18   9      178.71      146.57     43.12 o
  -5  18   9       94.02       86.45     40.02 o
  -4  18   9      342.19       75.29    149.86 o
  -3  18   9     1521.66     1476.20     76.05 o
  -2  18   9      133.00      133.69     27.90 o
  -1  18   9       64.31       55.16     22.52 o
   0  18   9      212.32      179.82     39.43 o
   1  18   9       67.54       47.81     16.29 o
   2  18   9      136.89      106.16     43.97 o
   3  18   9     1524.86     1399.94     71.35 o
   4  18   9      349.57      213.44    105.64 o
   5  18   9       93.23       69.34     28.17 o
   6  18   9      176.86      126.08     35.64 o
   7  18   9       13.00       56.23     25.86 o
  -5  19   9       28.32       38.88     17.77 o
  -4  19   9      429.70      458.07     58.76 o
  -3  19   9      305.25      216.60     71.92 o
  -2  19   9      113.61      118.66     45.25 o
  -1  19   9      684.01      833.82     67.07 o
   0  19   9        0.12       24.94     13.03 o
   1  19   9      679.00      650.21    118.07 o
   2  19   9      112.07      107.26     37.03 o
   3  19   9      306.16      142.88     57.48 o
   4  19   9      432.54      123.07    126.06 o
   5  19   9       29.21       63.82     25.27 o
  -2  20   9      221.61      215.65     83.03 o
  -1  20   9      138.31      112.57     36.09 o
   0  20   9       83.67       70.02     22.73 o
   1  20   9      140.08      108.06     32.61 o
   2  20   9      217.54      203.91     57.80 o
   0   0  10    13598.70    14523.44    372.86 o
   1   0  10     1635.65     1555.30     47.12 o
   2   0  10        1.11       11.05      7.27 o
   3   0  10     3838.72     3846.41     74.40 o
   4   0  10     1190.24     1197.10     55.75 o
   5   0  10      588.71      521.54     19.74 o
   6   0  10       99.94       99.34     24.60 o
   7   0  10      513.04      506.95    110.19 o
   8   0  10       44.56       25.64     12.68 o
   9   0  10        4.78        6.92      5.60 o
  10   0  10      632.44      307.23    171.42 o
  11   0  10      444.27      394.31     37.84 o
  12   0  10     1013.08     1034.78    139.66 o
  13   0  10      346.29      373.01     69.73 o
  14   0  10     1929.27     1904.52    112.33 o
  15   0  10      703.52      823.05    128.43 o
  16   0  10       48.85       75.00     33.37 o
 -15   1  10       14.56       17.88     19.30 o
 -14   1  10      375.80      368.36    169.13 o
 -13   1  10      621.54      709.34    164.73 o
 -12   1  10      227.90      212.11     58.72 o
 -11   1  10     1058.98     1083.28     77.68 o
 -10   1  10      308.96      287.22     33.03 o
  -9   1  10      311.92      347.25     42.03 o
  -8   1  10     2182.84     2293.56    100.23 o
  -7   1  10      451.96      469.81     33.18 o
  -6   1  10     2386.06     2418.82     84.54 o
  -5   1  10     1383.65     1479.96     58.91 o
  -4   1  10      154.31      199.30     17.29 o
  -3   1  10     2904.53     3053.13     76.13 o
  -2   1  10     1056.85      694.90    213.22 o
  -1   1  10     1188.49     1183.41     58.23 o
   0   1  10     5487.43     5782.14     82.80 o
   1   1  10     1185.74      903.30    187.85 o
   2   1  10     1051.27     1103.58     34.89 o
   3   1  10     2946.80     3088.01     81.04 o
   4   1  10      154.61       39.42     36.25 o
   5   1  10     1414.42      777.43    315.83 o
   6   1  10     2418.64     2226.96    114.13 o
   7   1  10      448.00      204.21    127.19 o
   8   1  10     2160.54     2142.86     80.32 o
   9   1  10      317.55      328.30     20.89 o
  10   1  10      300.02      255.68     62.48 o
  11   1  10     1039.25     1075.08     49.72 o
  12   1  10      233.13      237.42     57.69 o
  13   1  10      626.69      617.29     62.56 o
  14   1  10      374.57      404.32    130.17 o
  15   1  10       16.01       44.59     26.72 o
 -15   2  10       95.73      150.31     47.98 o
 -14   2  10      102.79      182.64     60.56 o
 -13   2  10       16.51       22.48     24.42 o
 -12   2  10      303.79       71.38    132.91 o
 -11   2  10     1552.68     1497.58     95.87 o
 -10   2  10      395.80      449.86     33.48 o
  -9   2  10       32.56       20.92     12.62 o
  -8   2  10      331.04       77.60    139.14 o
  -7   2  10      794.44      796.62     39.85 o
  -6   2  10     2140.34     2066.75     73.89 o
  -5   2  10     2872.26     2771.84     82.21 o
  -4   2  10      110.56       45.01     30.96 o
  -3   2  10      786.17      786.48     38.29 o
  -2   2  10     1239.00     1327.19     57.03 o
  -1   2  10      829.62      681.22    219.74 o
   0   2  10     1038.40     1087.78     41.91 o
   1   2  10      809.80      680.76    125.41 o
   2   2  10     1256.50      821.63    213.69 o
   3   2  10      787.83      756.81     28.40 o
   4   2  10      111.55      114.80     28.77 o
   5   2  10     2916.19     2868.46     77.09 o
   6   2  10     2109.16     2032.64     82.57 o
   7   2  10      811.43      668.02     57.93 o
   8   2  10      329.89      333.64     38.51 o
   9   2  10       35.56       29.01     16.08 o
  10   2  10      403.22      238.79     84.41 o
  11   2  10     1531.29     1493.43     75.58 o
  12   2  10      315.12      250.28     60.79 o
  13   2  10       16.23       22.17     19.58 o
  14   2  10       95.94      155.46     62.37 o
  15   2  10       92.13      158.90     65.26 o
 -15   3  10      550.01      580.59    188.06 o
 -14   3  10      352.73      344.24     96.21 o
 -13   3  10      475.91      642.69    168.60 o
 -12   3  10       21.39        8.90     23.16 o
 -11   3  10      576.13      491.35     63.41 o
 -10   3  10     1333.18     1404.20    105.14 o
  -9   3  10      328.42      345.89     20.33 o
  -8   3  10      807.04      752.13     33.72 o
  -7   3  10     1452.47     1455.22     71.02 o
  -6   3  10      159.76      181.51     16.46 o
  -5   3  10      511.52      550.17     25.82 o
  -4   3  10      997.00     1032.72     55.12 o
  -3   3  10     1699.69     1660.32     61.31 o
  -2   3  10      228.58      108.64     86.92 o
  -1   3  10     4221.71     4487.54     61.32 o
   0   3  10     3164.57     3227.82     75.12 o
   1   3  10     4213.04     4254.01     85.62 o
   2   3  10      216.14      120.02     38.14 o
   3   3  10     1677.84     1159.92    191.48 o
   4   3  10      995.39      932.53     42.22 o
   5   3  10      512.22      482.16     17.95 o
   6   3  10      169.45      164.47     23.27 o
   7   3  10     1438.85     1516.66     63.16 o
   8   3  10      807.21      803.73     37.91 o
   9   3  10      331.28      327.30     36.64 o
  10   3  10     1317.91     1316.65     43.47 o
  11   3  10      587.22      568.94     49.81 o
  12   3  10       20.67       24.46     15.89 o
  13   3  10      473.79      500.91     58.95 o
  14   3  10      343.85      360.02    104.32 o
  15   3  10      541.73      482.60    257.97 o
 -15   4  10      261.66      216.32     90.50 o
 -14   4  10      250.05      298.67    109.56 o
 -13   4  10      134.20      164.03     60.13 o
 -12   4  10      473.53      599.42    106.63 o
 -11   4  10      126.27      147.75     60.23 o
 -10   4  10      258.71      287.84     25.52 o
  -9   4  10     2898.10     2915.07    147.41 o
  -8   4  10     2649.71     2888.40    147.11 o
  -7   4  10     1417.85     1498.84     73.82 o
  -6   4  10     1360.49     1374.18     69.07 o
  -5   4  10     1747.48     1729.64     83.60 o
  -4   4  10      420.53      412.87     18.76 o
  -3   4  10      118.16      170.22     24.80 o
  -2   4  10     1953.62     1064.43    510.80 o
  -1   4  10     4752.80     5271.07    141.03 o
   0   4  10        0.61       20.54      8.41 o
   1   4  10     4760.31     5257.79    144.04 o
   2   4  10     1952.95     1571.70    196.23 o
   3   4  10      119.40      107.39     24.82 o
   4   4  10      414.76      358.93     36.23 o
   5   4  10     1787.52     1684.47     63.47 o
   6   4  10     1397.66     1429.75     59.88 o
   7   4  10     1425.70     1394.99     73.77 o
   8   4  10     2664.66     2678.63    146.15 o
   9   4  10     2838.88     2974.18    122.38 o
  10   4  10      275.19      310.71     54.32 o
  11   4  10      119.62      114.23     30.21 o
  12   4  10      482.34      157.65    176.01 o
  13   4  10      132.63      127.12     44.23 o
  14   4  10      245.97      276.75    130.89 o
  15   4  10      258.20      229.85     82.00 o
 -15   5  10      704.41      757.63    254.42 o
 -14   5  10      331.83      325.09    116.08 o
 -13   5  10      313.65      366.44     73.62 o
 -12   5  10      191.75      263.43     61.58 o
 -11   5  10     1077.61     1073.73     89.24 o
 -10   5  10      846.06      896.73    208.07 o
  -9   5  10      192.80      229.02     42.92 o
  -8   5  10     2133.08     1527.64    415.02 o
  -7   5  10     1886.39     2084.28    105.16 o
  -6   5  10      716.54      777.33     35.32 o
  -5   5  10     1171.76      529.93    407.28 o
  -4   5  10      699.37      746.87     32.95 o
  -3   5  10      950.63      941.53     50.81 o
  -2   5  10     3310.48     3631.48    100.39 o
  -1   5  10     2797.79     2827.10     93.41 o
   0   5  10      986.17     1088.39     62.91 o
   1   5  10     2828.53     2646.90    105.40 o
   2   5  10     3323.31     3298.85     79.99 o
   3   5  10      951.34      869.10     40.50 o
   4   5  10      715.86      259.90    187.93 o
   5   5  10     1164.73      675.28    212.10 o
   6   5  10      717.84      810.63     44.59 o
   7   5  10     1905.80     1908.21     94.50 o
   8   5  10     2141.53     2306.96    117.37 o
   9   5  10      186.71      228.62     45.47 o
  10   5  10      834.39      651.17    152.07 o
  11   5  10     1067.19     1024.16     50.07 o
  12   5  10      190.49      216.64     55.41 o
  13   5  10      306.37      273.33     79.43 o
  14   5  10      321.99      325.34    101.10 o
  15   5  10      701.12      884.47    103.37 o
 -15   6  10       80.32       57.17     25.96 o
 -14   6  10      384.80      417.02    121.35 o
 -13   6  10      270.54      226.69     74.92 o
 -12   6  10       98.15      114.58     44.81 o
 -11   6  10      361.85      391.63     88.15 o
 -10   6  10      217.55      286.91     62.00 o
  -9   6  10      619.58      679.51    142.90 o
  -8   6  10      668.96      714.49     42.15 o
  -7   6  10      619.33      372.95    192.60 o
  -6   6  10     1072.31     1086.14     35.91 o
  -5   6  10      461.50      465.76     17.17 o
  -4   6  10      716.19      652.28     32.28 o
  -3   6  10      423.63      481.59     73.48 o
  -2   6  10      558.77      405.86    111.23 o
  -1   6  10      885.02      932.86     52.62 o
   0   6  10      780.79      672.27    132.29 o
   1   6  10      908.09      744.65    168.20 o
   2   6  10      541.60      485.55     37.37 o
   3   6  10      410.26      417.54     22.00 o
   4   6  10      739.59      659.69     37.02 o
   5   6  10      458.97      450.38     40.01 o
   6   6  10     1087.64     1155.57     75.13 o
   7   6  10      626.10      718.63     44.23 o
   8   6  10      669.76      740.17     44.14 o
   9   6  10      609.88      655.43     63.89 o
  10   6  10      217.89      144.56     57.48 o
  11   6  10      367.79      385.48     76.54 o
  12   6  10       97.05       99.65     49.31 o
  13   6  10      259.59      303.35     97.54 o
  14   6  10      387.10      431.91    113.13 o
  15   6  10       86.72       97.20     54.26 o
 -14   7  10      175.13      154.88     56.31 o
 -13   7  10      298.72      239.72     63.68 o
 -12   7  10      603.26      610.41    143.12 o
 -11   7  10       42.67       70.12     39.45 o
 -10   7  10      266.43      310.81    112.15 o
  -9   7  10      226.71      238.21     59.66 o
  -8   7  10      156.79      188.11     58.98 o
  -7   7  10       95.14       85.84     48.38 o
  -6   7  10      629.69      594.57     41.57 o
  -5   7  10      263.93      238.20     22.15 o
  -4   7  10     4022.95     3815.55    284.76 o
  -3   7  10      596.46      625.80     27.34 o
  -2   7  10     4759.66     4840.88    223.83 o
  -1   7  10      286.70       72.44     90.95 o
   0   7  10      338.45      209.13    108.43 o
   1   7  10      289.89      274.39     48.00 o
   2   7  10     4744.44     4872.73    150.14 o
   3   7  10      590.88      632.02     28.69 o
   4   7  10     4012.42     4018.23    109.09 o
   5   7  10      258.60      203.56     30.00 o
   6   7  10      631.17      109.00    211.30 o
   7   7  10       91.97       88.11     32.22 o
   8   7  10      151.90      145.63     31.12 o
   9   7  10      238.39      283.15     55.75 o
  10   7  10      254.70      288.29     63.70 o
  11   7  10       42.59       39.78     26.85 o
  12   7  10      598.35      644.52    136.03 o
  13   7  10      295.93      326.04     89.46 o
  14   7  10      171.08      165.42     57.20 o
 -14   8  10       62.11       81.74     43.77 o
 -13   8  10       69.06       81.91     34.17 o
 -12   8  10       11.31        9.72     22.28 o
 -11   8  10      429.32      482.34    105.59 o
 -10   8  10      140.32      160.80     78.66 o
  -9   8  10       33.23       46.48     24.10 o
  -8   8  10      660.49      769.67     70.77 o
  -7   8  10       42.29       45.09     19.72 o
  -6   8  10      834.26      290.08    301.99 o
  -5   8  10     3138.02     2978.01    119.48 o
  -4   8  10       14.86       16.36      5.88 o
  -3   8  10       13.17        5.60      8.96 o
  -2   8  10      222.06      160.99     41.33 o
  -1   8  10      596.11      349.57    128.94 o
   0   8  10       28.00       41.82     22.61 o
   1   8  10      602.37      410.74    123.92 o
   2   8  10      233.41      166.43     60.90 o
   3   8  10       14.51       18.43      9.43 o
   4   8  10       19.17       14.09     10.10 o
   5   8  10     3108.50     2950.58    161.95 o
   6   8  10      818.80      845.79     25.26 o
   7   8  10       43.49       41.17     15.69 o
   8   8  10      653.59      539.54    140.73 o
   9   8  10       33.26       35.02     22.71 o
  10   8  10      133.39      163.52     48.98 o
  11   8  10      429.95      447.54     85.71 o
  12   8  10       11.00       13.30     20.51 o
  13   8  10       67.16       58.51     42.34 o
  14   8  10       61.09       37.77     33.77 o
 -14   9  10      212.80      204.36     69.18 o
 -13   9  10      177.75      203.70     74.68 o
 -12   9  10      280.18      343.54    103.00 o
 -11   9  10      221.63      264.45     45.67 o
 -10   9  10      350.38      411.55     72.01 o
  -9   9  10      797.72      834.70    111.06 o
  -8   9  10      129.21      143.39     26.59 o
  -7   9  10     1344.19     1415.84     51.26 o
  -6   9  10       14.59       10.82      5.36 o
  -5   9  10     1125.05     1099.79     33.77 o
  -4   9  10     3093.43     2936.59    126.37 o
  -3   9  10      206.23      203.04     47.83 o
  -2   9  10      214.62      239.87     47.06 o
  -1   9  10      209.34      236.03     53.18 o
   0   9  10       11.36       11.96     17.54 o
   1   9  10      209.63      227.67     43.42 o
   2   9  10      200.86      231.89     48.88 o
   3   9  10      203.75      221.10     57.58 o
   4   9  10     3070.06     2945.96    132.36 o
   5   9  10     1149.49     1157.43     41.91 o
   6   9  10       12.84        5.55      8.20 o
   7   9  10     1330.05     1377.83     55.51 o
   8   9  10      122.28      157.53     38.13 o
   9   9  10      791.69      807.14     47.14 o
  10   9  10      359.90      438.94     84.31 o
  11   9  10      221.89      282.17     54.43 o
  12   9  10      284.03      294.76     77.59 o
  13   9  10      182.39      185.62     72.64 o
  14   9  10      218.32      155.53     74.45 o
 -13  10  10      345.53      358.54     44.40 o
 -12  10  10     1132.41     1122.22     64.49 o
 -11  10  10      273.89      265.17     57.57 o
 -10  10  10      391.19      383.53     85.91 o
  -9  10  10      125.34      154.29     38.00 o
  -8  10  10      197.17      235.27     50.52 o
  -7  10  10      343.90      410.46     66.99 o
  -6  10  10     2968.00     3089.18    157.26 o
  -5  10  10      758.33      491.39    121.91 o
  -4  10  10      961.90     1058.32     36.18 o
  -3  10  10      338.16      315.44     26.79 o
  -2  10  10     1617.99     1695.02     87.01 o
  -1  10  10      511.08      534.27     51.14 o
   0  10  10     1551.72     1459.87     69.23 o
   1  10  10      530.76      523.41    102.46 o
   2  10  10     1592.36     1579.13     84.18 o
   3  10  10      346.40      390.16     70.20 o
   4  10  10      977.97      852.25    197.32 o
   5  10  10      761.89      657.60     48.54 o
   6  10  10     2970.60     2803.44    121.37 o
   7  10  10      350.96      422.81     87.07 o
   8  10  10      202.57      219.42     53.77 o
   9  10  10      124.30      130.94     44.92 o
  10  10  10      397.25      418.03     67.45 o
  11  10  10      273.52      261.43     66.84 o
  12  10  10     1129.71     1161.84     88.35 o
  13  10  10      349.13      294.08    175.99 o
 -13  11  10       60.83       45.34     24.66 o
 -12  11  10       85.17       67.83     23.99 o
 -11  11  10      363.03      344.16     85.83 o
 -10  11  10      118.53      134.75     32.55 o
  -9  11  10      492.95      527.70    104.20 o
  -8  11  10       61.64       56.07     25.24 o
  -7  11  10      944.92     1009.91     80.75 o
  -6  11  10      374.13      362.07     66.59 o
  -5  11  10      221.90      226.62     22.24 o
  -4  11  10      122.21      139.01     37.90 o
  -3  11  10        1.80       13.68     15.03 o
  -2  11  10      364.97      329.02     65.44 o
  -1  11  10      118.56      150.68     59.45 o
   0  11  10     6029.40     5994.45    397.30 o
   1  11  10      121.41      131.41     51.94 o
   2  11  10      387.85      360.28     66.52 o
   3  11  10        1.19        4.09     18.82 o
   4  11  10      131.42      144.20     32.74 o
   5  11  10      210.86      248.54     44.85 o
   6  11  10      374.03      337.53     67.59 o
   7  11  10      950.03     1016.80     94.79 o
   8  11  10       58.14       52.43     26.46 o
   9  11  10      485.80      474.66    101.76 o
  10  11  10      119.57      150.25     34.26 o
  11  11  10      362.73      369.88     78.32 o
  12  11  10       91.21       84.86     31.66 o
  13  11  10       60.19       72.92     42.78 o
 -12  12  10      585.49      521.11    156.41 o
 -11  12  10      262.35      240.03     63.89 o
 -10  12  10      131.12      172.74     43.47 o
  -9  12  10      203.22      163.43     37.77 o
  -8  12  10      158.81      187.24     38.53 o
  -7  12  10      273.88      279.76     54.05 o
  -6  12  10     1422.96     1448.75    128.86 o
  -5  12  10      485.50      564.95     64.01 o
  -4  12  10     1136.62     1151.83     58.43 o
  -3  12  10      403.80      365.22     35.90 o
  -2  12  10      571.86      232.36    190.37 o
  -1  12  10     1509.34     1488.25     52.65 o
   0  12  10     1656.30     1520.27     61.30 o
   1  12  10     1501.85     1347.66     56.68 o
   2  12  10      570.84      165.54    221.49 o
   3  12  10      406.29      375.71     68.69 o
   4  12  10     1155.42     1053.98     49.94 o
   5  12  10      503.75      547.76     42.42 o
   6  12  10     1429.72     1288.17     67.70 o
   7  12  10      281.63      296.65     65.95 o
   8  12  10      158.63      226.39     73.99 o
   9  12  10      191.01      173.13     39.59 o
  10  12  10      128.72       98.11     47.26 o
  11  12  10      269.21      318.28     68.82 o
  12  12  10      574.28      593.17     79.21 o
 -12  13  10       92.03       67.58     47.14 o
 -11  13  10      642.45      633.43    226.65 o
 -10  13  10        1.29        4.05     14.34 o
  -9  13  10      162.85      152.14     46.70 o
  -8  13  10      585.98      598.53     78.55 o
  -7  13  10      334.37      444.18     83.03 o
  -6  13  10     1647.51     1759.77    147.01 o
  -5  13  10       65.18       71.70     21.51 o
  -4  13  10      179.37      164.23     38.61 o
  -3  13  10      213.33       61.86     68.80 o
  -2  13  10      831.82      523.47    250.86 o
  -1  13  10      446.16      440.06     78.38 o
   0  13  10      302.49      328.92     66.94 o
   1  13  10      463.62      468.23     87.30 o
   2  13  10      819.26      897.09    140.03 o
   3  13  10      224.17      247.55     45.07 o
   4  13  10      178.36      200.21     45.81 o
   5  13  10       62.49       56.07     18.48 o
   6  13  10     1627.84     1625.45    109.61 o
   7  13  10      341.61      375.65     79.92 o
   8  13  10      591.43      633.29    115.22 o
   9  13  10      166.15      183.82     52.00 o
  10  13  10        1.74       18.49     17.13 o
  11  13  10      645.88      720.88     94.64 o
  12  13  10       92.51       76.66     41.43 o
 -11  14  10       68.65      100.60     37.19 o
 -10  14  10      113.02      114.32     38.54 o
  -9  14  10       78.32       65.89     27.63 o
  -8  14  10        2.01       13.10     10.21 o
  -7  14  10      291.72      242.61     55.42 o
  -6  14  10       43.58       54.05     18.86 o
  -5  14  10      288.25      321.51     61.15 o
  -4  14  10      174.30      190.72     48.96 o
  -3  14  10       74.95       55.36     29.47 o
  -2  14  10       25.36       19.62     12.47 o
  -1  14  10      244.94      187.69     48.47 o
   0  14  10     1225.71     1229.16     59.02 o
   1  14  10      239.91      236.19     53.64 o
   2  14  10       28.43       29.86     18.15 o
   3  14  10       79.08      111.09     22.78 o
   4  14  10      174.39      148.63     36.16 o
   5  14  10      287.19      315.59     67.73 o
   6  14  10       46.31       58.70     26.04 o
   7  14  10      295.52      270.30     59.86 o
   8  14  10        2.99       26.99     21.58 o
   9  14  10       81.02       46.97     25.52 o
  10  14  10      115.02      129.14     29.24 o
  11  14  10       68.92      104.10     40.59 o
 -10  15  10      242.05      235.41     94.04 o
  -9  15  10       41.03       76.33     20.71 o
  -8  15  10      448.99      406.20    106.49 o
  -7  15  10      142.11      127.06     40.38 o
  -6  15  10      452.80      508.40     59.80 o
  -5  15  10      312.51      410.55     68.91 o
  -4  15  10       66.66       50.31     25.17 o
  -3  15  10      365.79      420.52     79.19 o
  -2  15  10        8.20       25.68     10.72 o
  -1  15  10      564.42      548.47     98.13 o
   0  15  10      236.32      220.98     42.21 o
   1  15  10      561.80      554.58    129.24 o
   2  15  10        7.07       22.07     11.12 o
   3  15  10      366.32      368.60     72.88 o
   4  15  10       66.79       50.57     16.29 o
   5  15  10      312.33      377.54     81.26 o
   6  15  10      460.00      480.05    106.04 o
   7  15  10      142.54      142.30     42.69 o
   8  15  10      439.20      168.56    155.84 o
   9  15  10       37.88       54.61     27.52 o
  10  15  10      237.20      253.23     79.59 o
  -9  16  10      186.74      112.70     57.40 o
  -8  16  10       24.95        9.62     10.64 o
  -7  16  10       72.22       66.99     34.20 o
  -6  16  10      318.54      328.16     73.98 o
  -5  16  10      194.10      189.98     59.79 o
  -4  16  10      158.92      141.58     41.98 o
  -3  16  10      670.13      800.80     93.62 o
  -2  16  10      555.81      526.22     53.17 o
  -1  16  10      435.04      345.63     86.14 o
   0  16  10     1142.76     1151.16     92.01 o
   1  16  10      438.32      363.68     61.57 o
   2  16  10      571.66      608.64     60.56 o
   3  16  10      668.02      569.86    118.71 o
   4  16  10      156.87      129.40     34.87 o
   5  16  10      199.67      122.41     43.34 o
   6  16  10      314.82      324.74     81.17 o
   7  16  10       71.79       84.30     31.97 o
   8  16  10       25.72       31.55     21.37 o
   9  16  10      185.53      122.69     57.57 o
  -8  17  10      281.82      275.16    121.98 o
  -7  17  10       44.84       33.67     20.26 o
  -6  17  10      490.77      413.45     98.37 o
  -5  17  10      200.48      218.74     87.62 o
  -4  17  10      110.95      162.01     54.78 o
  -3  17  10      546.80      571.82    146.95 o
  -2  17  10       93.43       87.39     26.04 o
  -1  17  10      100.53       99.88     36.80 o
   0  17  10       67.41       75.39     25.99 o
   1  17  10       99.20       88.72     33.29 o
   2  17  10       93.06       73.54     25.83 o
   3  17  10      533.79      543.58     52.66 o
   4  17  10      112.00      154.56     49.64 o
   5  17  10      204.54      245.33     68.27 o
   6  17  10      494.28      244.71    145.37 o
   7  17  10       47.10       73.81     30.33 o
   8  17  10      285.99      270.91     83.25 o
  -6  18  10       15.66        7.47     18.20 o
  -5  18  10      196.52      244.22     87.99 o
  -4  18  10       29.87       32.88     17.46 o
  -3  18  10      636.51      125.70    267.85 o
  -2  18  10       85.54      100.38     38.91 o
  -1  18  10      131.14       98.93     34.38 o
   0  18  10      118.22      117.67     37.92 o
   1  18  10      127.10       92.27     28.52 o
   2  18  10       81.85      105.98     28.94 o
   3  18  10      633.08      501.93    125.92 o
   4  18  10       30.95       43.59     22.66 o
   5  18  10      189.24      215.61     58.07 o
   6  18  10       14.45       40.17     27.76 o
  -4  19  10      254.47      264.02     73.78 o
  -3  19  10        4.93       10.24     29.32 o
  -2  19  10      363.33      419.70     58.39 o
  -1  19  10       56.79       72.79     22.30 o
   0  19  10       39.33       36.91     17.70 o
   1  19  10       61.22       57.80     22.05 o
   2  19  10      354.37      350.13     83.56 o
   3  19  10        6.23       31.75     22.87 o
   4  19  10      255.14      222.09     56.50 o
   1   0  11      747.75      753.09     32.63 o
   2   0  11     2042.67     2064.79     76.25 o
   3   0  11      875.54      548.28    184.27 o
   4   0  11       33.26       50.62     12.25 o
   5   0  11      281.64      278.07     17.63 o
   6   0  11       13.99        6.44      8.93 o
   7   0  11       43.15       30.40     10.60 o
   8   0  11        8.43       15.13      8.15 o
   9   0  11      313.87      301.91     52.85 o
  10   0  11      352.10      119.02    107.48 o
  11   0  11       64.61       82.21     32.08 o
  12   0  11      304.04      339.06     38.52 o
  13   0  11      847.27      953.07    223.60 o
  14   0  11        4.12       23.43     25.63 o
  15   0  11      150.86      167.56    102.71 o
 -15   1  11      112.93      119.80     52.35 o
 -14   1  11      149.82      130.68     38.37 o
 -13   1  11      177.40      191.16     57.30 o
 -12   1  11      997.80     1062.51     59.15 o
 -11   1  11       54.32       51.27     20.56 o
 -10   1  11      623.37      577.18     37.80 o
  -9   1  11     1003.27      950.95     70.79 o
  -8   1  11     1955.98      858.47    570.81 o
  -7   1  11     1381.80     1351.97     61.90 o
  -6   1  11      316.85      263.92     48.80 o
  -5   1  11     3377.55     3510.89    118.25 o
  -4   1  11      439.15      440.38     36.60 o
  -3   1  11      198.11       94.55     62.35 o
  -2   1  11      211.87      221.15     41.78 o
  -1   1  11     1254.08     1415.32     72.94 o
   0   1  11     4202.04     4545.04    131.16 o
   1   1  11     1258.80     1400.55     70.32 o
   2   1  11      202.32      190.48     33.78 o
   3   1  11      195.18       79.53     47.41 o
   4   1  11      427.14      367.71     58.73 o
   5   1  11     3413.16     3502.65     98.00 o
   6   1  11      313.26      210.02     66.04 o
   7   1  11     1378.58      436.60    349.88 o
   8   1  11     1968.00     1495.28    366.15 o
   9   1  11     1009.09      879.17    130.80 o
  10   1  11      620.14      396.87    176.69 o
  11   1  11       50.96       41.02     21.46 o
  12   1  11      991.89     1053.57     93.84 o
  13   1  11      180.62      202.14     54.16 o
  14   1  11      154.85      153.32     62.25 o
  15   1  11      117.25       94.72     51.36 o
 -15   2  11       72.44       93.60     52.22 o
 -14   2  11      139.27      138.47     84.87 o
 -13   2  11      235.85      342.93    107.89 o
 -12   2  11      346.91      469.42    105.73 o
 -11   2  11      482.75      587.94     46.80 o
 -10   2  11      188.78      221.68     57.71 o
  -9   2  11      801.36      853.51     53.64 o
  -8   2  11     1465.85     1511.20     87.12 o
  -7   2  11      483.36      468.42     26.80 o
  -6   2  11       83.05       54.63     15.47 o
  -5   2  11      619.77      583.60     22.23 o
  -4   2  11      762.14      836.82     31.05 o
  -3   2  11     1270.35     1362.82     69.46 o
  -2   2  11      499.84      417.88     80.07 o
  -1   2  11      153.24      167.57     39.67 o
   0   2  11      368.44      344.95     35.87 o
   1   2  11      152.11       80.98     34.95 o
   2   2  11      506.23      506.86     19.57 o
   3   2  11     1248.20     1219.74     57.49 o
   4   2  11      765.75      696.41    125.26 o
   5   2  11      621.66      546.96     34.20 o
   6   2  11       85.90       59.85     13.54 o
   7   2  11      466.03      498.72     28.30 o
   8   2  11     1476.47      852.40    304.47 o
   9   2  11      781.43      788.73     31.45 o
  10   2  11      176.01      203.66     43.39 o
  11   2  11      498.43      147.53    205.02 o
  12   2  11      355.86      354.65     96.14 o
  13   2  11      235.76      292.15     78.80 o
  14   2  11      139.46      168.49     91.47 o
  15   2  11       73.27      129.55     52.70 o
 -15   3  11       86.29      127.16     50.40 o
 -14   3  11       32.33       30.89     22.09 o
 -13   3  11       83.90       76.30     35.32 o
 -12   3  11       61.34       96.86     43.70 o
 -11   3  11      229.54      240.15     71.15 o
 -10   3  11     1483.51     1509.37     81.78 o
  -9   3  11      163.52      143.73     31.91 o
  -8   3  11      368.89      400.86     27.03 o
  -7   3  11      635.23      552.00     50.39 o
  -6   3  11      404.25      385.05     18.61 o
  -5   3  11      291.57      189.96     71.72 o
  -4   3  11      464.04      487.47     27.11 o
  -3   3  11      533.26      481.69     21.20 o
  -2   3  11     2183.67     2266.01    103.92 o
  -1   3  11      716.12      778.93     37.41 o
   0   3  11      282.17      372.14     61.56 o
   1   3  11      693.03      597.18    136.94 o
   2   3  11     2194.80     2259.11     82.38 o
   3   3  11      556.36      521.81     25.32 o
   4   3  11      457.05      435.65     21.86 o
   5   3  11      308.63      238.72     15.99 o
   6   3  11      400.78      357.24     36.45 o
   7   3  11      657.96      489.23     89.35 o
   8   3  11      369.16      416.38     70.88 o
   9   3  11      153.39       51.87     41.94 o
  10   3  11     1498.54     1518.10     85.81 o
  11   3  11      233.75      219.28     52.30 o
  12   3  11       62.81       67.52     33.28 o
  13   3  11       83.36       66.04     31.48 o
  14   3  11       32.74       22.57     20.30 o
  15   3  11       83.65       54.06     67.88 o
 -15   4  11      244.12      242.92     85.40 o
 -14   4  11      192.68      220.37     94.62 o
 -13   4  11      673.88      652.71    146.01 o
 -12   4  11      168.92      189.55     44.42 o
 -11   4  11      378.23      436.71    130.13 o
 -10   4  11       64.19       37.67     26.88 o
  -9   4  11      659.69      642.63     38.99 o
  -8   4  11      512.06      512.75     25.00 o
  -7   4  11       61.41       68.24     29.95 o
  -6   4  11      308.91      359.34     29.43 o
  -5   4  11      643.97      428.11    139.63 o
  -4   4  11      141.91      212.62     29.39 o
  -3   4  11      550.18      428.04     92.78 o
  -2   4  11        6.41       15.23     10.19 o
  -1   4  11      299.85      345.20     34.42 o
   0   4  11      654.24      686.58     36.17 o
   1   4  11      311.28      218.65     67.02 o
   2   4  11        7.35        7.02      7.61 o
   3   4  11      527.76      390.29     82.36 o
   4   4  11      155.13      160.61     35.75 o
   5   4  11      624.15      392.12     98.21 o
   6   4  11      308.18      338.98     56.23 o
   7   4  11       57.89       35.12     10.57 o
   8   4  11      497.43      516.81     90.81 o
   9   4  11      663.88      695.76     34.92 o
  10   4  11       69.43       48.68     15.23 o
  11   4  11      396.43      402.44    100.75 o
  12   4  11      157.08      168.11     41.33 o
  13   4  11      678.20      781.63     79.30 o
  14   4  11      190.31      201.47     67.82 o
  15   4  11      242.70      200.02     75.75 o
 -15   5  11      199.62      225.08     74.27 o
 -14   5  11       53.89       49.28     25.54 o
 -13   5  11      139.57      150.94     62.74 o
 -12   5  11      330.39      379.77     93.99 o
 -11   5  11      814.18      951.27    216.39 o
 -10   5  11      874.39     1130.82    205.25 o
  -9   5  11      772.42      762.24     87.32 o
  -8   5  11      827.07      863.91     36.49 o
  -7   5  11      491.37      421.69     56.16 o
  -6   5  11     1304.72     1265.52     59.88 o
  -5   5  11      172.45      126.87     51.27 o
  -4   5  11      672.06      654.31     37.74 o
  -3   5  11     1141.83     1179.55     48.89 o
  -2   5  11      358.70      161.22    137.13 o
  -1   5  11     1583.71     1528.31     74.07 o
   0   5  11     1764.01     1250.92    352.24 o
   1   5  11     1576.51     1497.19     69.52 o
   2   5  11      353.68      306.43     64.43 o
   3   5  11     1099.43      685.52    161.23 o
   4   5  11      675.10      365.47    125.92 o
   5   5  11      164.42       88.01     33.74 o
   6   5  11     1332.68     1227.93     56.92 o
   7   5  11      492.46      527.05     44.24 o
   8   5  11      816.32      890.58     60.71 o
   9   5  11      773.58      609.70    178.66 o
  10   5  11      880.99      959.82     47.44 o
  11   5  11      802.73      817.49     59.89 o
  12   5  11      332.75      362.36    108.96 o
  13   5  11      146.05      154.56     56.18 o
  14   5  11       51.25       47.67     33.68 o
  15   5  11      198.37      185.21     78.12 o
 -14   6  11       32.97       30.54     24.26 o
 -13   6  11      145.10      174.34     51.88 o
 -12   6  11      378.17      438.53     85.69 o
 -11   6  11      199.97      176.79     50.90 o
 -10   6  11      646.94      614.03    145.41 o
  -9   6  11      198.96      205.84     47.70 o
  -8   6  11      111.50       89.39     32.58 o
  -7   6  11      112.66      109.40     43.17 o
  -6   6  11      423.20      429.71     29.45 o
  -5   6  11     1214.71     1142.56     34.36 o
  -4   6  11      437.78      343.96     73.95 o
  -3   6  11      953.59     1097.90     67.04 o
  -2   6  11      839.36      624.91    180.00 o
  -1   6  11      183.49      201.06     41.40 o
   0   6  11     1326.60      914.84    243.38 o
   1   6  11      186.67      177.85     35.54 o
   2   6  11      830.83      796.83     46.18 o
   3   6  11      964.70      787.14    165.18 o
   4   6  11      436.78      390.78     27.38 o
   5   6  11     1204.51      797.75    239.06 o
   6   6  11      418.15      312.56     58.64 o
   7   6  11      109.74       77.79     25.54 o
   8   6  11      104.58       90.37     25.08 o
   9   6  11      192.01      209.19     41.48 o
  10   6  11      641.10      558.01     49.74 o
  11   6  11      211.29      164.97     43.37 o
  12   6  11      398.30      463.68    120.04 o
  13   6  11      143.09      169.30     56.50 o
  14   6  11       39.17       35.07     26.39 o
 -14   7  11       35.94       31.65     22.48 o
 -13   7  11      192.14      177.87     54.42 o
 -12   7  11      340.31      364.69     92.75 o
 -11   7  11      550.61      556.34     96.22 o
 -10   7  11      925.72     1012.91    180.43 o
  -9   7  11      318.81      348.87     78.36 o
  -8   7  11      570.17      651.54    143.26 o
  -7   7  11       11.07       21.41     20.95 o
  -6   7  11     2215.91     2349.61    125.14 o
  -5   7  11      173.19      165.61     44.28 o
  -4   7  11     1955.01     1984.99     69.93 o
  -3   7  11      661.96      493.65    113.15 o
  -2   7  11      171.99      232.75     51.27 o
  -1   7  11      774.56      786.29     40.01 o
   0   7  11       86.99       99.47     28.27 o
   1   7  11      780.21      793.61     38.41 o
   2   7  11      171.84      125.32     47.82 o
   3   7  11      649.51      593.61     27.72 o
   4   7  11     1921.58     1789.43     83.17 o
   5   7  11      178.19      114.98     35.35 o
   6   7  11     2233.58     2142.24     96.69 o
   7   7  11       11.83       19.97     17.05 o
   8   7  11      571.38      627.29     70.37 o
   9   7  11      320.24      274.22     62.76 o
  10   7  11      923.71      795.95    120.35 o
  11   7  11      548.60      561.92     44.95 o
  12   7  11      340.91      381.49    167.02 o
  13   7  11      193.43      192.65     58.53 o
  14   7  11       33.17       13.22     30.09 o
 -14   8  11      229.97      167.50     81.87 o
 -13   8  11      292.83      366.05    125.99 o
 -12   8  11      589.31      508.75    117.34 o
 -11   8  11      696.45      693.09    122.96 o
 -10   8  11       17.04       18.86     20.25 o
  -9   8  11      403.71      523.23    117.44 o
  -8   8  11      526.67      568.34     83.64 o
  -7   8  11      165.10      189.65     43.16 o
  -6   8  11      553.37      344.31    131.78 o
  -5   8  11      352.56      172.22    109.18 o
  -4   8  11      435.54      378.20     57.86 o
  -3   8  11      742.17      693.35     29.25 o
  -2   8  11     3220.25     3508.38    144.38 o
  -1   8  11     1512.57     1567.98     82.28 o
   0   8  11     1354.44     1466.33     75.18 o
   1   8  11     1496.90     1531.89     60.91 o
   2   8  11     3208.54     3198.19    135.43 o
   3   8  11      732.84      703.96     38.62 o
   4   8  11      433.07      316.79     77.66 o
   5   8  11      354.41      168.20    101.94 o
   6   8  11      559.39      569.76     33.50 o
   7   8  11      168.05      198.80     45.64 o
   8   8  11      522.04      577.66    110.26 o
   9   8  11      406.88      322.77    133.80 o
  10   8  11       17.60       19.98     12.84 o
  11   8  11      701.33      686.09    124.71 o
  12   8  11      603.88      210.28    190.83 o
  13   8  11      290.29      311.87    115.08 o
  14   8  11      239.01      174.34     88.00 o
 -13   9  11      121.50      123.82     50.84 o
 -12   9  11      170.61      178.12     50.02 o
 -11   9  11      230.09      270.42     43.51 o
 -10   9  11       93.14       98.07     37.67 o
  -9   9  11     1129.77     1265.62    173.81 o
  -8   9  11     1083.37     1144.99     84.04 o
  -7   9  11      234.21      229.62     44.48 o
  -6   9  11     1456.34     1538.59     81.68 o
  -5   9  11     2286.70     2259.58     88.04 o
  -4   9  11     3271.69     3331.71    167.31 o
  -3   9  11      789.10      829.99     47.31 o
  -2   9  11       38.00       32.93     15.82 o
  -1   9  11      931.11      915.91     60.18 o
   0   9  11      126.40       71.05     37.11 o
   1   9  11      935.63      912.78     49.03 o
   2   9  11       38.91       33.86     20.17 o
   3   9  11      780.72      517.20    209.22 o
   4   9  11     3240.57     3263.57    166.15 o
   5   9  11     2270.53     2238.09    110.01 o
   6   9  11     1429.73     1270.95    259.33 o
   7   9  11      232.95      256.34     56.66 o
   8   9  11     1099.25     1136.10     66.01 o
   9   9  11     1144.44     1276.30    137.80 o
  10   9  11       93.75      117.26     29.30 o
  11   9  11      222.68      248.40     50.28 o
  12   9  11      169.44      178.50     58.75 o
  13   9  11      119.29      136.29     68.38 o
 -13  10  11      103.97      133.18     45.80 o
 -12  10  11       60.75       68.89     25.43 o
 -11  10  11      283.57      395.54     62.91 o
 -10  10  11      308.38      307.05     55.22 o
  -9  10  11     1167.84     1236.18     92.97 o
  -8  10  11       90.71      110.28     28.99 o
  -7  10  11      215.92      260.18     50.62 o
  -6  10  11      202.94      202.64     43.03 o
  -5  10  11       71.68       22.74     23.62 o
  -4  10  11      191.49       86.98     47.97 o
  -3  10  11      528.08      493.17     62.98 o
  -2  10  11        0.79       10.37     17.64 o
  -1  10  11      342.04      356.83     69.38 o
   0  10  11     1154.86     1164.87     67.36 o
   1  10  11      341.89      399.27     64.35 o
   2  10  11        2.23       19.06     14.48 o
   3  10  11      531.41      509.03     51.50 o
   4  10  11      182.83      185.41     54.75 o
   5  10  11       72.62       51.33     20.83 o
   6  10  11      196.37      222.40     42.60 o
   7  10  11      215.77      221.75     52.49 o
   8  10  11       85.77       69.24     31.61 o
   9  10  11     1150.47     1245.13     81.37 o
  10  10  11      316.37      319.11     71.12 o
  11  10  11      288.45      161.92    110.58 o
  12  10  11       65.92       81.83     32.51 o
  13  10  11      105.90      167.79     61.80 o
 -12  11  11      171.90      158.81     47.67 o
 -11  11  11       20.71       25.96     13.11 o
 -10  11  11       62.61       51.43     21.41 o
  -9  11  11      375.76      382.73     71.71 o
  -8  11  11       78.20       92.76     39.39 o
  -7  11  11      198.97      199.04     35.62 o
  -6  11  11      639.14      747.68     63.47 o
  -5  11  11      905.68      956.92     93.40 o
  -4  11  11      169.43       81.31     50.61 o
  -3  11  11     1853.54     1772.92     79.42 o
  -2  11  11       44.86       34.22     13.07 o
  -1  11  11      112.86       63.81     35.43 o
   0  11  11      275.32      299.71     50.94 o
   1  11  11      118.00      133.48     39.25 o
   2  11  11       42.49       30.21     19.26 o
   3  11  11     1814.78     1842.83     93.46 o
   4  11  11      159.95      149.30     34.85 o
   5  11  11      912.02      917.87     38.73 o
   6  11  11      636.56      736.45    121.98 o
   7  11  11      200.11      108.19     37.97 o
   8  11  11       72.11      107.27     32.38 o
   9  11  11      374.52      360.26     86.78 o
  10  11  11       61.98       51.56     29.27 o
  11  11  11       21.54       29.35     17.16 o
  12  11  11      171.43      153.86     51.13 o
 -12  12  11      225.52      193.03    101.96 o
 -11  12  11      221.98      193.00     54.26 o
 -10  12  11      221.54      205.76     69.58 o
  -9  12  11      332.82      426.47     81.28 o
  -8  12  11      295.60      297.60     56.69 o
  -7  12  11       15.49       15.28     13.15 o
  -6  12  11      307.94      317.59     56.62 o
  -5  12  11      251.41      276.57     46.43 o
  -4  12  11      170.91      181.87     39.21 o
  -3  12  11     1576.81      938.40    359.66 o
  -2  12  11      367.21      362.36     70.27 o
  -1  12  11      427.16      178.72    145.07 o
   0  12  11      371.15      387.17     72.64 o
   1  12  11      424.41      429.73     76.29 o
   2  12  11      356.55      388.29     81.94 o
   3  12  11     1590.72     1410.35     81.62 o
   4  12  11      180.96      169.79     32.91 o
   5  12  11      249.47      240.90     25.60 o
   6  12  11      309.14      300.58     66.27 o
   7  12  11       17.39       29.40     21.50 o
   8  12  11      302.42      288.84     54.37 o
   9  12  11      319.83      135.54    142.27 o
  10  12  11      227.60      245.89     67.14 o
  11  12  11      223.11      190.77     57.03 o
  12  12  11      220.92      174.49     64.92 o
 -11  13  11      420.70      443.13    111.19 o
 -10  13  11      202.34      169.01     46.92 o
  -9  13  11      971.33     1047.02     60.66 o
  -8  13  11       27.39       28.90     13.76 o
  -7  13  11      244.20      301.35     77.07 o
  -6  13  11      103.53      136.35     32.73 o
  -5  13  11      568.34      565.03     98.58 o
  -4  13  11      337.26      331.97     61.44 o
  -3  13  11      133.09      160.08     43.41 o
  -2  13  11     1262.96     1166.42     65.90 o
  -1  13  11      400.28      163.02    149.23 o
   0  13  11       11.07       19.09     13.81 o
   1  13  11      398.90      138.39    145.86 o
   2  13  11     1253.11     1232.30     75.55 o
   3  13  11      125.72       99.29     30.08 o
   4  13  11      341.77      354.34     68.02 o
   5  13  11      572.23      613.56    113.23 o
   6  13  11      105.16      123.45     39.86 o
   7  13  11      245.96      160.89     67.41 o
   8  13  11       27.58       52.39     27.88 o
   9  13  11      967.93      980.83     94.45 o
  10  13  11      207.29      124.02     38.08 o
  11  13  11      426.47      541.07    148.44 o
 -10  14  11      298.42      285.18     94.01 o
  -9  14  11        4.72       22.04     14.06 o
  -8  14  11      351.24      379.88     75.64 o
  -7  14  11      235.21      289.45     50.76 o
  -6  14  11       11.76       23.98     13.42 o
  -5  14  11        0.28       11.05     11.68 o
  -4  14  11      371.87      133.36    133.52 o
  -3  14  11      282.21      295.65     53.16 o
  -2  14  11       87.83       70.93     31.47 o
  -1  14  11       82.68      106.16     34.78 o
   0  14  11      473.91      505.07    100.00 o
   1  14  11       90.44      121.89     41.61 o
   2  14  11       83.97       65.73     24.69 o
   3  14  11      276.11      278.50     64.43 o
   4  14  11      377.08      398.18     76.80 o
   5  14  11        0.26       26.83     16.91 o
   6  14  11       13.40       49.88     23.23 o
   7  14  11      240.58      256.66     52.52 o
   8  14  11      348.92      425.56     72.16 o
   9  14  11        5.33       17.69     15.70 o
  10  14  11      300.94      284.34     84.74 o
  -9  15  11      340.30      301.34     86.12 o
  -8  15  11       38.10       45.64     18.69 o
  -7  15  11      315.43      379.43     83.52 o
  -6  15  11       28.22       31.92     18.47 o
  -5  15  11      113.24      148.18     42.91 o
  -4  15  11      318.82      355.10     62.89 o
  -3  15  11      136.18       98.41     35.48 o
  -2  15  11      199.78      198.34     49.02 o
  -1  15  11        6.44       20.83     12.69 o
   0  15  11      252.09      205.27     45.60 o
   1  15  11        6.18       11.86     19.24 o
   2  15  11      201.18      215.84     47.69 o
   3  15  11      134.25      113.52     33.04 o
   4  15  11      329.28      181.27    105.97 o
   5  15  11      118.42      133.35     47.39 o
   6  15  11       30.80       23.89     22.89 o
   7  15  11      317.23      385.27     77.76 o
   8  15  11       38.46       29.28     13.52 o
   9  15  11      345.05      361.88     95.41 o
  -8  16  11       49.42      101.54     36.97 o
  -7  16  11      154.92      181.40     41.97 o
  -6  16  11       68.91       76.95     26.13 o
  -5  16  11      377.24      386.38     73.79 o
  -4  16  11       95.09      104.83     51.74 o
  -3  16  11      182.14      184.20     57.72 o
  -2  16  11       37.79       17.20     21.20 o
  -1  16  11      142.16      132.83     35.48 o
   0  16  11      298.24      303.77     71.83 o
   1  16  11      139.59      131.79     33.58 o
   2  16  11       37.61       28.10     18.28 o
   3  16  11      177.61      194.04     40.29 o
   4  16  11       91.56      105.66     38.54 o
   5  16  11      373.84      350.68     75.86 o
   6  16  11       71.21       92.31     32.51 o
   7  16  11      156.67       92.57     34.05 o
   8  16  11       49.78      104.03     40.14 o
  -7  17  11      506.29      565.98     61.01 o
  -6  17  11       16.83       24.73     23.26 o
  -5  17  11      322.22      282.65     84.32 o
  -4  17  11      351.89      334.66     80.99 o
  -3  17  11      110.73      114.62     32.42 o
  -2  17  11       38.00       58.78     30.05 o
  -1  17  11      118.34       83.55     23.81 o
   0  17  11      171.55      217.33     65.78 o
   1  17  11      120.68       91.43     23.44 o
   2  17  11       37.30       34.25     18.74 o
   3  17  11      111.30      154.30     35.65 o
   4  17  11      354.88      331.76     88.88 o
   5  17  11      326.65      279.81     67.52 o
   6  17  11       16.16       28.51     18.12 o
   7  17  11      495.28      516.53    145.83 o
  -5  18  11      134.44      124.51     43.22 o
  -4  18  11       69.32       50.87     24.71 o
  -3  18  11      383.17      338.94    105.61 o
  -2  18  11       36.98       53.83     24.85 o
  -1  18  11      368.86      361.75     69.05 o
   0  18  11      191.78      185.49     46.40 o
   1  18  11      363.91      359.75     82.96 o
   2  18  11       37.12       61.12     21.18 o
   3  18  11      378.82      371.88     82.47 o
   4  18  11       66.03       56.26     25.78 o
   5  18  11      134.61      123.48     46.36 o
  -2  19  11      243.01      176.52     59.49 o
  -1  19  11      242.36      254.01     62.55 o
   0  19  11       31.43       37.07     20.99 o
   1  19  11      244.11      218.28     57.93 o
   2  19  11      234.46      177.53     44.09 o
   0   0  12      454.92      387.44     95.18 o
   1   0  12      641.70      702.08     36.22 o
   2   0  12      564.92      609.06     42.75 o
   3   0  12     1576.60     1590.17     73.22 o
   4   0  12      208.22      243.77     26.32 o
   5   0  12      308.62      307.62     43.35 o
   6   0  12      465.03      413.26     56.78 o
   7   0  12      185.91      179.33     59.10 o
   8   0  12      240.49      295.20     24.32 o
   9   0  12      741.23      719.75     41.57 o
  10   0  12     1262.02     1382.94     94.01 o
  11   0  12       54.34       63.21     21.91 o
  12   0  12       12.33       31.22     19.67 o
  13   0  12      128.73       63.27     32.06 o
  14   0  12       39.81       59.85     38.13 o
  15   0  12        6.24        1.97     25.20 o
 -15   1  12       37.09       59.34     28.47 o
 -14   1  12       11.11       12.16     25.25 o
 -13   1  12        8.90       12.03     20.27 o
 -12   1  12      144.21      139.43     56.12 o
 -11   1  12      273.28      296.33     90.40 o
 -10   1  12      465.54      451.07     67.02 o
  -9   1  12      222.33      296.98     60.87 o
  -8   1  12      911.38      887.37     38.52 o
  -7   1  12      734.88      667.24     51.10 o
  -6   1  12      602.61      545.64     27.75 o
  -5   1  12     1223.21     1231.77     61.91 o
  -4   1  12     2473.16     2493.95     58.02 o
  -3   1  12      512.74      212.32    144.01 o
  -2   1  12      841.64      609.93    114.47 o
  -1   1  12     1818.08     1811.73     79.35 o
   0   1  12      197.80      267.26     46.78 o
   1   1  12     1812.58     1894.45     76.80 o
   2   1  12      823.87      697.52    107.03 o
   3   1  12      526.46      506.76     36.34 o
   4   1  12     2467.19     2517.48     68.10 o
   5   1  12     1243.35     1258.08     55.64 o
   6   1  12      593.13      451.00     96.28 o
   7   1  12      746.40      676.51     45.43 o
   8   1  12      908.17      897.48     42.91 o
   9   1  12      229.19      281.19     73.66 o
  10   1  12      477.65      486.12     88.22 o
  11   1  12      268.34      282.44     73.86 o
  12   1  12      144.32      178.31     60.34 o
  13   1  12       10.58       11.67     46.11 o
  14   1  12       12.57       34.74     28.10 o
  15   1  12       36.28       88.29    113.02 o
 -15   2  12        4.17        8.61     26.54 o
 -14   2  12        0.80        9.24     27.76 o
 -13   2  12       74.68      108.49     46.90 o
 -12   2  12        8.74       25.97     32.71 o
 -11   2  12      167.45      185.07     66.67 o
 -10   2  12      261.69      253.84     64.81 o
  -9   2  12       93.69       85.13     36.51 o
  -8   2  12     1118.06     1114.27     35.80 o
  -7   2  12      834.10      650.47    123.73 o
  -6   2  12      831.54      787.81     28.25 o
  -5   2  12      392.47      402.69     24.90 o
  -4   2  12      139.54       72.28     25.59 o
  -3   2  12      934.98      512.22    235.89 o
  -2   2  12     2507.69     2436.53    121.50 o
  -1   2  12       58.63       51.22     15.33 o
   0   2  12     2099.77     2042.20     82.13 o
   1   2  12       53.86       55.62     16.58 o
   2   2  12     2485.09     1872.41    427.48 o
   3   2  12      917.52      669.73    145.11 o
   4   2  12      137.09      128.50     27.00 o
   5   2  12      399.14      377.86     20.69 o
   6   2  12      857.28      746.58    104.82 o
   7   2  12      832.60      800.59     33.10 o
   8   2  12     1118.28      988.27    181.06 o
   9   2  12       99.51      119.67     34.66 o
  10   2  12      253.57      105.17     90.14 o
  11   2  12      159.26      157.02     51.15 o
  12   2  12       11.23       19.84     19.35 o
  13   2  12       72.60       83.96     49.87 o
  14   2  12        1.44       65.37     48.80 o
  15   2  12        2.82        5.30     30.97 o
 -14   3  12      106.01      108.52     43.22 o
 -13   3  12      492.61      496.08    140.90 o
 -12   3  12       70.49       96.09     53.97 o
 -11   3  12      938.49      918.92    113.41 o
 -10   3  12       88.97       93.80     31.64 o
  -9   3  12      699.45      741.46     47.64 o
  -8   3  12      367.06      343.94     85.26 o
  -7   3  12      555.14      545.68     46.87 o
  -6   3  12      629.82      618.27     25.98 o
  -5   3  12      143.10      140.99     36.31 o
  -4   3  12      100.97       60.90     23.51 o
  -3   3  12      251.60      160.78     71.82 o
  -2   3  12      320.83      285.14     56.28 o
  -1   3  12      979.45      900.00    172.48 o
   0   3  12     2006.88     1914.38     79.93 o
   1   3  12      969.55      869.28    163.58 o
   2   3  12      308.21      333.05     46.77 o
   3   3  12      253.41       84.31     93.69 o
   4   3  12      106.06      109.84     29.79 o
   5   3  12      138.48      129.88     32.86 o
   6   3  12      609.43      492.15     64.39 o
   7   3  12      535.50      527.15     30.86 o
   8   3  12      371.34      365.40     75.58 o
   9   3  12      700.85      813.97     33.21 o
  10   3  12       89.67       78.54     30.02 o
  11   3  12      938.66      985.93     61.70 o
  12   3  12       72.86       67.40     32.05 o
  13   3  12      493.29      453.46    145.17 o
  14   3  12       98.30       96.89     44.06 o
 -14   4  12      250.60      222.29     74.23 o
 -13   4  12      198.70      189.03     64.62 o
 -12   4  12       22.14       27.48     20.50 o
 -11   4  12      290.67      310.38     78.11 o
 -10   4  12      124.37      168.62     45.34 o
  -9   4  12      373.17      332.15     43.12 o
  -8   4  12     1904.24     1955.84     87.17 o
  -7   4  12      575.98      596.75     44.63 o
  -6   4  12     1120.80     1123.53     31.78 o
  -5   4  12      113.99       52.39     27.82 o
  -4   4  12       12.40       18.40      9.78 o
  -3   4  12      955.03      791.21    182.75 o
  -2   4  12      959.94      791.98    192.98 o
  -1   4  12      203.33      121.61     48.27 o
   0   4  12      139.80      198.79     32.50 o
   1   4  12      188.42      106.74     35.67 o
   2   4  12      937.50     1002.98     44.58 o
   3   4  12      952.27      680.46    169.87 o
   4   4  12       13.49        9.90      8.82 o
   5   4  12      107.98       72.67     22.04 o
   6   4  12     1113.96      986.80     75.70 o
   7   4  12      591.52      625.41     36.31 o
   8   4  12     1914.93     1955.41     80.26 o
   9   4  12      381.70      390.64     71.89 o
  10   4  12      127.35      135.85     32.74 o
  11   4  12      289.19      275.44     76.76 o
  12   4  12       20.53       35.02     21.73 o
  13   4  12      199.57      211.65     79.27 o
  14   4  12      260.35      194.62    108.73 o
 -14   5  12      355.18      352.65    155.45 o
 -13   5  12      152.62      243.74     59.98 o
 -12   5  12      463.42      505.08    114.75 o
 -11   5  12      133.96      166.39     66.99 o
 -10   5  12      627.25      741.39    126.29 o
  -9   5  12       75.06       95.99     34.93 o
  -8   5  12     1081.69     1143.79     38.58 o
  -7   5  12      741.52      724.11     49.70 o
  -6   5  12     2121.76     2124.57    109.03 o
  -5   5  12      450.56      238.52    135.65 o
  -4   5  12      622.93      452.99    130.28 o
  -3   5  12      117.40       87.51     18.97 o
  -2   5  12      781.83      821.37     45.88 o
  -1   5  12      789.86      678.99    125.35 o
   0   5  12       29.02       23.17     13.97 o
   1   5  12      820.22      727.60    134.21 o
   2   5  12      764.70      749.61     38.42 o
   3   5  12      113.22      110.09     27.14 o
   4   5  12      626.08      575.11     27.69 o
   5   5  12      435.04      415.27     25.37 o
   6   5  12     2111.63     2051.26     98.84 o
   7   5  12      725.55      719.64     36.06 o
   8   5  12     1075.07     1169.28     48.44 o
   9   5  12       73.90       83.69     25.81 o
  10   5  12      639.28      592.61     43.08 o
  11   5  12      135.00      144.28     46.77 o
  12   5  12      462.54      445.23    107.68 o
  13   5  12      150.66      187.67     49.76 o
  14   5  12      366.63      205.53     95.10 o
 -14   6  12       24.42       21.49     20.74 o
 -13   6  12      149.05      188.84     58.35 o
 -12   6  12      108.34      134.14     45.87 o
 -11   6  12      315.49      328.07     65.05 o
 -10   6  12       73.06       67.86     38.59 o
  -9   6  12      913.52      908.79     93.00 o
  -8   6  12     1354.19     1427.72    210.21 o
  -7   6  12      919.35      870.43     70.61 o
  -6   6  12      478.80      190.07    138.53 o
  -5   6  12     1244.15      729.59    316.66 o
  -4   6  12      434.95      285.80     99.07 o
  -3   6  12       46.99       36.63     23.33 o
  -2   6  12       46.83       46.84     17.35 o
  -1   6  12       44.71       41.24     19.04 o
   0   6  12      667.69      786.31     60.82 o
   1   6  12       47.10       40.93     14.83 o
   2   6  12       52.28       45.18     19.55 o
   3   6  12       43.81       28.90     12.85 o
   4   6  12      437.83      398.35     30.24 o
   5   6  12     1268.61     1292.14     55.38 o
   6   6  12      493.56      500.21     49.44 o
   7   6  12      937.34      979.20     43.83 o
   8   6  12     1349.25     1360.19     73.09 o
   9   6  12      922.97      898.96     44.88 o
  10   6  12       78.63       48.03     25.99 o
  11   6  12      315.72      287.49     88.88 o
  12   6  12      107.38      141.84     57.85 o
  13   6  12      147.09      158.76     62.93 o
  14   6  12       26.06       18.35     27.04 o
 -14   7  12       33.66       33.59     19.41 o
 -13   7  12       23.05       47.34     36.07 o
 -12   7  12      731.98      815.94    153.18 o
 -11   7  12      743.66      856.67    148.74 o
 -10   7  12      156.88      186.51     58.10 o
  -9   7  12       64.42       29.70     22.08 o
  -8   7  12     1512.18     1642.95    111.96 o
  -7   7  12     1748.80     1699.50    115.01 o
  -6   7  12      605.88      542.77     19.98 o
  -5   7  12      370.20      366.51     30.48 o
  -4   7  12      728.38      506.86    152.39 o
  -3   7  12      273.33      287.92     61.05 o
  -2   7  12      645.13      710.43     43.95 o
  -1   7  12     2108.50     2143.77     88.58 o
   0   7  12      375.87      456.16     81.16 o
   1   7  12     2146.68     2143.42     78.70 o
   2   7  12      639.96      625.39     49.61 o
   3   7  12      273.98      311.47     68.59 o
   4   7  12      745.21      694.82     58.36 o
   5   7  12      354.71      348.10     48.10 o
   6   7  12      621.50      605.85     95.07 o
   7   7  12     1754.39     1633.52     76.07 o
   8   7  12     1488.87     1538.51     83.13 o
   9   7  12       66.97      106.52     23.37 o
  10   7  12      152.51      226.31     56.16 o
  11   7  12      746.93      760.41     76.33 o
  12   7  12      734.43      929.91    108.24 o
  13   7  12       24.23       22.38     23.73 o
  14   7  12       33.64       74.50     83.26 o
 -13   8  12       35.65       44.62     29.88 o
 -12   8  12       87.09       77.62     25.59 o
 -11   8  12       55.59       83.50     35.04 o
 -10   8  12      502.74      500.37    131.61 o
  -9   8  12      301.45      358.67     68.67 o
  -8   8  12      285.36      275.52     55.36 o
  -7   8  12       66.61      106.07     28.38 o
  -6   8  12     1065.65     1125.23     56.95 o
  -5   8  12      186.42       64.77     56.08 o
  -4   8  12       68.46       36.34     15.80 o
  -3   8  12       27.65       19.80     13.07 o
  -2   8  12     1281.72     1333.06     52.28 o
  -1   8  12     1330.25     1359.75     59.66 o
   0   8  12     3324.78     3501.58    174.06 o
   1   8  12     1331.69     1257.72     94.88 o
   2   8  12     1243.92     1144.20     48.51 o
   3   8  12       28.77       32.66     17.32 o
   4   8  12       77.58       80.27     21.19 o
   5   8  12      193.43      244.45     44.09 o
   6   8  12     1049.56     1058.21     55.05 o
   7   8  12       66.42       78.65     27.09 o
   8   8  12      288.16      275.27     49.93 o
   9   8  12      294.95      306.90     60.03 o
  10   8  12      491.90      458.21    129.75 o
  11   8  12       63.69       72.05     47.59 o
  12   8  12       90.26       87.01     30.74 o
  13   8  12       32.69       51.66     26.43 o
 -13   9  12       33.69       24.83     12.40 o
 -12   9  12       54.74       73.34     22.64 o
 -11   9  12      477.16      587.38     59.77 o
 -10   9  12       50.50       35.72     17.36 o
  -9   9  12      207.88      237.63     41.65 o
  -8   9  12       77.00       82.81     39.90 o
  -7   9  12      353.77      374.07     74.22 o
  -6   9  12      114.10      116.31     33.56 o
  -5   9  12      727.13      529.02    136.20 o
  -4   9  12       15.01        8.42      7.49 o
  -3   9  12     1938.10     1980.38     96.24 o
  -2   9  12      205.98      213.71     44.46 o
  -1   9  12        1.28        9.81     15.84 o
   0   9  12     1674.65     1795.15     94.42 o
   1   9  12        2.10       16.28     16.76 o
   2   9  12      216.42      216.45     37.01 o
   3   9  12     1975.08     1964.56     97.08 o
   4   9  12       14.92       29.58     13.23 o
   5   9  12      739.71      744.29    117.75 o
   6   9  12      109.73      101.18     31.02 o
   7   9  12      355.38      399.34     57.16 o
   8   9  12       82.83       90.12     33.83 o
   9   9  12      207.14      247.88     50.79 o
  10   9  12       54.27       44.28     20.48 o
  11   9  12      466.43      515.18     46.11 o
  12   9  12       60.99       37.81     34.15 o
  13   9  12       36.65       38.84     22.21 o
 -12  10  12      420.52      414.69    115.96 o
 -11  10  12      214.21      218.41     74.71 o
 -10  10  12      350.57      397.17     63.70 o
  -9  10  12      164.90      214.14     48.77 o
  -8  10  12      103.36      141.05     32.23 o
  -7  10  12      773.43      818.08    110.18 o
  -6  10  12     3139.43     3369.55     91.62 o
  -5  10  12       32.09       19.30     20.45 o
  -4  10  12     1183.08      734.15    210.67 o
  -3  10  12     1211.61     1281.30     50.64 o
  -2  10  12      918.10      879.73     63.36 o
  -1  10  12      212.08      206.78     42.35 o
   0  10  12      714.89      499.80    137.41 o
   1  10  12      215.81      201.69     43.52 o
   2  10  12      921.71      899.83     61.35 o
   3  10  12     1207.61     1242.33     49.86 o
   4  10  12     1178.65     1150.18     55.93 o
   5  10  12       33.68       24.65     13.01 o
   6  10  12     3122.87     3176.87    159.44 o
   7  10  12      778.14      841.58    131.81 o
   8  10  12      105.22      128.42     32.34 o
   9  10  12      157.18      126.37     39.34 o
  10  10  12      353.44      195.02    105.07 o
  11  10  12      222.55      197.13     64.13 o
  12  10  12      423.93      390.02    199.21 o
 -12  11  12       25.89       25.23     12.63 o
 -11  11  12      183.01      264.97     72.75 o
 -10  11  12      113.72      174.42     44.79 o
  -9  11  12      346.86      362.81     55.59 o
  -8  11  12      546.66      767.33    100.81 o
  -7  11  12      208.42      235.61     54.00 o
  -6  11  12      277.29      348.32     52.11 o
  -5  11  12      639.88      717.38    119.69 o
  -4  11  12      167.86      193.02     35.87 o
  -3  11  12      112.28       71.00     35.67 o
  -2  11  12      129.12      137.15     37.61 o
  -1  11  12      848.27      911.47     43.32 o
   0  11  12     1104.71     1128.14     61.75 o
   1  11  12      847.58      932.38     56.50 o
   2  11  12      130.65       96.13     44.11 o
   3  11  12      112.87      117.72     32.54 o
   4  11  12      171.81      195.88     50.55 o
   5  11  12      651.87      677.80    122.56 o
   6  11  12      287.81      180.40     92.43 o
   7  11  12      215.77      217.05     66.01 o
   8  11  12      550.19      670.86     80.28 o
   9  11  12      336.37      192.86     84.81 o
  10  11  12      110.00      140.20     37.84 o
  11  11  12      180.38      174.07     48.06 o
  12  11  12       24.17       30.90     28.61 o
 -11  12  12       37.77       34.51     14.12 o
 -10  12  12       12.36       28.74     20.57 o
  -9  12  12      321.45      310.53     53.60 o
  -8  12  12      169.53      178.65     35.10 o
  -7  12  12       37.98       34.47     16.86 o
  -6  12  12      427.41      445.01     81.90 o
  -5  12  12      392.71      476.89     87.64 o
  -4  12  12     1056.63     1046.54    171.51 o
  -3  12  12      185.35      221.22     43.95 o
  -2  12  12      628.97      670.13     56.75 o
  -1  12  12       18.92       28.74     16.49 o
   0  12  12     3951.93     4011.12    102.16 o
   1  12  12       20.88       10.92     16.42 o
   2  12  12      615.67      641.68    109.43 o
   3  12  12      182.43      200.71     52.25 o
   4  12  12     1062.48     1017.30    143.95 o
   5  12  12      398.07      214.67    118.11 o
   6  12  12      426.50      220.51     94.87 o
   7  12  12       39.66       31.60     18.58 o
   8  12  12      165.83      207.24     49.07 o
   9  12  12      319.01      358.78     82.48 o
  10  12  12       13.46       32.02     18.83 o
  11  12  12       38.15       50.77     25.35 o
 -10  13  12       55.93       58.00     28.69 o
  -9  13  12      174.54      200.10     47.54 o
  -8  13  12      185.52      226.59     40.21 o
  -7  13  12       15.66       44.04     20.32 o
  -6  13  12       94.41      122.27     37.47 o
  -5  13  12      294.07      292.24     77.36 o
  -4  13  12       57.18       52.50     18.75 o
  -3  13  12       29.86       18.90     11.25 o
  -2  13  12       14.12       38.32     15.43 o
  -1  13  12      619.38      579.21     56.59 o
   0  13  12      294.79      275.16     58.18 o
   1  13  12      627.17      691.05    145.38 o
   2  13  12       13.00       26.39     14.01 o
   3  13  12       32.78       21.67     16.36 o
   4  13  12       59.59       38.02     18.85 o
   5  13  12      299.37      143.70     68.30 o
   6  13  12       94.51      136.40     59.18 o
   7  13  12       12.07       24.37     21.27 o
   8  13  12      180.64      232.65     62.30 o
   9  13  12      167.62      102.32     31.62 o
  10  13  12       53.66       74.63     28.80 o
 -10  14  12       72.96       82.25     36.59 o
  -9  14  12       76.09       93.94     37.25 o
  -8  14  12      244.77      214.71     68.67 o
  -7  14  12        9.87       17.27     21.65 o
  -6  14  12       82.92      114.16     41.01 o
  -5  14  12      436.09      415.34     89.48 o
  -4  14  12       62.51       70.10     30.70 o
  -3  14  12      249.47      293.74     70.22 o
  -2  14  12      117.73      110.50     27.58 o
  -1  14  12       34.93       37.20     15.49 o
   0  14  12        3.00       15.38     19.23 o
   1  14  12       30.60       28.51     17.70 o
   2  14  12      115.60       91.92     33.58 o
   3  14  12      252.70      259.35     58.30 o
   4  14  12       62.89       62.36     27.88 o
   5  14  12      427.44      107.10    110.86 o
   6  14  12       86.94       66.61     30.75 o
   7  14  12        9.01       27.58     24.78 o
   8  14  12      255.73      232.58     68.44 o
   9  14  12       77.19       65.33     27.65 o
  10  14  12       77.33       53.95     35.50 o
  -9  15  12      160.03      171.55     68.76 o
  -8  15  12       91.58       97.99     40.77 o
  -7  15  12       24.23       12.15     16.99 o
  -6  15  12       56.32       85.01     25.58 o
  -5  15  12      478.14      548.88    101.51 o
  -4  15  12      925.66     1168.23    169.44 o
  -3  15  12      159.57      141.89     38.80 o
  -2  15  12      442.78      547.09    128.85 o
  -1  15  12       54.12       37.15     21.61 o
   0  15  12      204.80      227.60     58.90 o
   1  15  12       55.78       43.83     26.40 o
   2  15  12      433.35      507.64    114.56 o
   3  15  12      163.69      112.42     29.42 o
   4  15  12      926.19      997.82     91.83 o
   5  15  12      486.94      565.22    118.00 o
   6  15  12       56.03       67.28     29.80 o
   7  15  12       22.51       40.78     19.40 o
   8  15  12       92.35       83.64     33.30 o
   9  15  12      154.00      125.50    109.77 o
  -7  16  12      341.97      319.32    106.60 o
  -6  16  12        0.63        4.61     18.13 o
  -5  16  12       68.58       59.23     27.04 o
  -4  16  12      161.87      197.22     59.95 o
  -3  16  12      477.96      561.06    105.82 o
  -2  16  12      177.92      161.35     55.33 o
  -1  16  12      210.30      207.43     55.34 o
   0  16  12        0.75        9.93     18.19 o
   1  16  12      216.02      211.66     47.50 o
   2  16  12      179.22       92.23     40.99 o
   3  16  12      471.47      577.62     66.90 o
   4  16  12      161.88      188.29     47.33 o
   5  16  12       64.54       78.26     23.22 o
   6  16  12        1.05       25.69     19.72 o
   7  16  12      341.15      337.84    110.67 o
  -6  17  12       43.67       21.99     20.06 o
  -5  17  12       53.92       63.63     63.36 o
  -4  17  12      160.78      144.32     66.19 o
  -3  17  12      150.41      127.17     45.76 o
  -2  17  12      236.78      231.39     61.65 o
  -1  17  12      234.49       91.61     72.58 o
   0  17  12       75.06       75.54     36.09 o
   1  17  12      236.61      148.11     55.54 o
   2  17  12      242.64      214.00     50.77 o
   3  17  12      143.72      126.51     31.97 o
   4  17  12      163.79      180.34     48.72 o
   5  17  12       50.05       39.28     29.12 o
   6  17  12       41.22       41.53     17.95 o
  -4  18  12       35.18       35.97     27.98 o
  -3  18  12       14.81       12.60     13.69 o
  -2  18  12       64.92       61.87     32.34 o
  -1  18  12       21.16       26.91     27.29 o
   0  18  12       90.41       61.09     27.16 o
   1  18  12       23.53       32.65     16.16 o
   2  18  12       64.21       56.34     27.31 o
   3  18  12       13.92       18.15     15.78 o
   4  18  12       36.09       81.24     74.57 o
   1   0  13      228.96      254.25     46.85 o
   2   0  13     2081.37     2275.65     77.94 o
   3   0  13     2005.91     1379.61    490.62 o
   4   0  13       48.15       45.66     12.87 o
   5   0  13      244.27      256.14     32.68 o
   6   0  13     1209.34     1125.92     41.64 o
   7   0  13      451.63      483.96     24.58 o
   8   0  13       67.64       81.96     28.19 o
   9   0  13      241.75      242.75     58.67 o
  10   0  13      197.25      211.83     71.94 o
  11   0  13      296.87      290.39     92.22 o
  12   0  13      389.18      430.44    162.01 o
  13   0  13       32.43       48.52     35.86 o
  14   0  13        8.56       15.57     35.27 o
 -14   1  13      313.96      372.46    162.86 o
 -13   1  13       42.92       39.02     27.12 o
 -12   1  13        9.78       17.70     35.32 o
 -11   1  13      426.56      363.36     97.27 o
 -10   1  13      233.68      283.48     86.20 o
  -9   1  13      489.89      496.73     34.89 o
  -8   1  13     1004.83      667.33    222.35 o
  -7   1  13      476.56      476.85     29.45 o
  -6   1  13      480.44      482.87     24.52 o
  -5   1  13      110.92      118.41     30.69 o
  -4   1  13       14.61        9.14      8.06 o
  -3   1  13      654.77      690.27     38.87 o
  -2   1  13      611.98      612.21     33.25 o
  -1   1  13      404.54      430.01     30.92 o
   0   1  13      669.41      626.09     29.39 o
   1   1  13      410.52      460.59     34.62 o
   2   1  13      635.17      326.63    162.65 o
   3   1  13      647.61      698.51     35.18 o
   4   1  13       16.22       19.48      8.56 o
   5   1  13      114.99       89.14     22.25 o
   6   1  13      480.40      393.97     70.21 o
   7   1  13      482.99      491.74     28.79 o
   8   1  13     1015.89     1042.96     32.20 o
   9   1  13      496.58      513.17     51.29 o
  10   1  13      235.52      295.42     65.52 o
  11   1  13      416.06      430.41    120.25 o
  12   1  13       10.49       29.10     27.13 o
  13   1  13       45.94       57.66     40.47 o
  14   1  13      303.31      313.87    134.57 o
 -14   2  13       45.92       65.31     30.62 o
 -13   2  13      241.49      332.31     95.39 o
 -12   2  13      202.34      231.60     79.14 o
 -11   2  13       39.39       34.31     29.97 o
 -10   2  13      290.74      266.10     65.62 o
  -9   2  13       43.98       37.45     18.87 o
  -8   2  13     2531.90     2428.49    113.88 o
  -7   2  13       27.45       17.65      8.46 o
  -6   2  13     3221.67     3272.53    144.18 o
  -5   2  13      141.85       38.46     39.81 o
  -4   2  13     1010.71      563.30    250.54 o
  -3   2  13      756.21      779.46     35.70 o
  -2   2  13       21.50       24.52     13.88 o
  -1   2  13       65.51       40.97     20.88 o
   0   2  13       16.32       17.24     12.03 o
   1   2  13       59.78       62.76     22.95 o
   2   2  13       20.34       31.67     13.29 o
   3   2  13      764.79      865.80     39.08 o
   4   2  13     1028.99      961.49     90.78 o
   5   2  13      135.85      133.63     45.66 o
   6   2  13     3254.31     3341.19    149.74 o
   7   2  13       28.70       21.22      8.99 o
   8   2  13     2522.23     2437.07    116.19 o
   9   2  13       43.17       36.05     13.49 o
  10   2  13      278.13      328.09     69.93 o
  11   2  13       38.89       33.63     19.24 o
  12   2  13      204.95      215.65     63.89 o
  13   2  13      242.80      319.73    118.63 o
  14   2  13       43.12       53.60     40.62 o
 -14   3  13      155.78      104.78     51.28 o
 -13   3  13      527.11      595.51    209.98 o
 -12   3  13      614.43      655.78    238.30 o
 -11   3  13     1177.18     1219.98    178.53 o
 -10   3  13      238.50      265.03     77.34 o
  -9   3  13      173.62      191.26     56.76 o
  -8   3  13      797.81      463.77    233.14 o
  -7   3  13      409.89      380.91     31.79 o
  -6   3  13     1872.39     1996.34     82.36 o
  -5   3  13      931.46      956.40     43.88 o
  -4   3  13      545.08      566.33     27.17 o
  -3   3  13      799.20      672.14    106.45 o
  -2   3  13     2185.27     2228.15     79.97 o
  -1   3  13      231.78      123.55     61.34 o
   0   3  13      125.97       78.25     39.18 o
   1   3  13      229.43       88.47     68.42 o
   2   3  13     2186.87     2344.16     83.55 o
   3   3  13      819.13      818.51     35.68 o
   4   3  13      523.10      524.54     25.52 o
   5   3  13      918.68      894.16     29.99 o
   6   3  13     1864.40     1961.71     84.57 o
   7   3  13      412.12      418.77     74.79 o
   8   3  13      779.59      776.24     48.16 o
   9   3  13      182.76      209.74     52.66 o
  10   3  13      248.06      316.72     73.61 o
  11   3  13     1157.65      631.61    350.43 o
  12   3  13      602.62      602.95     63.47 o
  13   3  13      531.84      608.87     63.99 o
  14   3  13      156.35      120.40     45.59 o
 -14   4  13       27.84       13.06     27.84 o
 -13   4  13        3.76       24.51     22.19 o
 -12   4  13      212.24      253.24     56.92 o
 -11   4  13      268.78      339.07     82.59 o
 -10   4  13      368.55      398.64     97.89 o
  -9   4  13      971.28     1032.97    247.21 o
  -8   4  13     1790.52     1931.85    126.84 o
  -7   4  13      692.57      706.47     29.87 o
  -6   4  13      433.32      225.03    121.76 o
  -5   4  13     2047.01     2014.25     92.07 o
  -4   4  13     1196.57     1118.65     31.03 o
  -3   4  13        8.95       13.88      9.36 o
  -2   4  13       72.45       78.22     20.21 o
  -1   4  13     1320.07     1412.75     68.04 o
   0   4  13     1901.94     1368.28    442.41 o
   1   4  13     1303.33     1358.26     66.41 o
   2   4  13       65.39       57.74     17.78 o
   3   4  13       12.61       24.08     11.83 o
   4   4  13     1192.25     1132.79     78.40 o
   5   4  13     2031.12     1242.37    459.35 o
   6   4  13      442.32      521.05     49.63 o
   7   4  13      686.84      435.72    154.89 o
   8   4  13     1796.04     1753.74     81.19 o
   9   4  13      959.20      974.99     41.10 o
  10   4  13      355.29      383.48     86.88 o
  11   4  13      264.68      267.09     82.31 o
  12   4  13      214.25      238.43     69.76 o
  13   4  13        4.03       30.50     19.91 o
  14   4  13       28.60       28.72     19.48 o
 -14   5  13      265.44      227.80     97.16 o
 -13   5  13      655.34      664.27    196.72 o
 -12   5  13      534.09      499.72    137.97 o
 -11   5  13      240.59      299.52     73.39 o
 -10   5  13      303.72      352.00    106.19 o
  -9   5  13       30.01       88.99     38.70 o
  -8   5  13      369.23      344.18     28.63 o
  -7   5  13      132.96      101.32     34.08 o
  -6   5  13      910.77      920.05     31.82 o
  -5   5  13      182.14      194.62     44.03 o
  -4   5  13      270.32      277.42     29.75 o
  -3   5  13       25.56       60.76     24.83 o
  -2   5  13     3615.50     2531.27    744.85 o
  -1   5  13       66.65       76.65     23.68 o
   0   5  13        1.44       16.49     11.19 o
   1   5  13       63.43       88.42     27.12 o
   2   5  13     3621.29     3725.50    138.29 o
   3   5  13       23.95       31.28     12.88 o
   4   5  13      253.72      276.60     49.39 o
   5   5  13      176.93      183.25     39.76 o
   6   5  13      900.53      914.34     42.27 o
   7   5  13      128.55       45.70     37.30 o
   8   5  13      373.53      350.88     72.22 o
   9   5  13       31.65       49.72     18.08 o
  10   5  13      291.95      319.28     66.70 o
  11   5  13      245.46      141.21     65.32 o
  12   5  13      529.68      522.11    148.48 o
  13   5  13      676.49      610.66    212.99 o
  14   5  13      263.58      229.60    116.37 o
 -13   6  13      358.21      429.41    159.75 o
 -12   6  13       97.15       89.75     31.35 o
 -11   6  13       31.97       33.59     26.10 o
 -10   6  13      138.25      148.60     43.58 o
  -9   6  13     1119.49     1280.83    228.34 o
  -8   6  13        8.33       12.09     21.73 o
  -7   6  13     1030.51      948.56     43.86 o
  -6   6  13      172.83      182.13     44.53 o
  -5   6  13     2834.26     2939.70    111.93 o
  -4   6  13      650.63      266.23    184.24 o
  -3   6  13      460.93      330.75     89.51 o
  -2   6  13        1.44       14.83     10.82 o
  -1   6  13      266.46      270.40     50.48 o
   0   6  13      222.66      234.64     38.29 o
   1   6  13      257.64       85.86     80.37 o
   2   6  13        2.64        7.80     13.19 o
   3   6  13      452.00      487.47     86.90 o
   4   6  13      648.10      597.90     44.93 o
   5   6  13     2808.13     2809.02    114.87 o
   6   6  13      169.55       63.66     53.95 o
   7   6  13     1026.07      938.96     45.02 o
   8   6  13        8.72       20.44     14.22 o
   9   6  13     1113.65     1176.64     48.48 o
  10   6  13      137.45       71.62     51.29 o
  11   6  13       28.85       49.89     22.67 o
  12   6  13      100.85       77.40     41.32 o
  13   6  13      355.03      308.23    123.58 o
 -13   7  13      357.20      331.17    126.91 o
 -12   7  13      218.53      214.00     75.86 o
 -11   7  13        5.90       12.52     15.54 o
 -10   7  13      197.24      186.33     56.01 o
  -9   7  13      314.60      412.07     88.97 o
  -8   7  13      228.11      234.60     71.72 o
  -7   7  13      419.82      463.56     82.36 o
  -6   7  13      227.20       51.93     75.40 o
  -5   7  13      502.97      292.00    112.60 o
  -4   7  13      702.11      576.47    122.06 o
  -3   7  13     1331.29     1316.55     44.68 o
  -2   7  13     3197.11     3613.99    205.09 o
  -1   7  13     4672.96     3087.31   1109.44 o
   0   7  13     2997.63     1918.25    641.41 o
   1   7  13     4703.46     4997.06    220.27 o
   2   7  13     3190.50     3264.80    149.38 o
   3   7  13     1359.46     1266.18     45.07 o
   4   7  13      710.74      674.62     46.06 o
   5   7  13      506.62      517.02     51.38 o
   6   7  13      218.75      239.23     40.62 o
   7   7  13      423.25      263.27    105.76 o
   8   7  13      235.03      237.53     49.16 o
   9   7  13      317.61      361.44     72.09 o
  10   7  13      202.91      152.52     38.67 o
  11   7  13        5.95       14.48     20.25 o
  12   7  13      210.05      221.83     64.84 o
  13   7  13      349.88      297.53    125.45 o
 -13   8  13       81.08       89.11     61.70 o
 -12   8  13      188.58      181.36     51.94 o
 -11   8  13       66.21       64.73     47.04 o
 -10   8  13        6.98       28.76     23.35 o
  -9   8  13      141.52      173.61     42.43 o
  -8   8  13      259.00      280.56     55.02 o
  -7   8  13      556.84      692.95    126.03 o
  -6   8  13      633.92      636.67    135.50 o
  -5   8  13      189.88      178.62     37.28 o
  -4   8  13      288.99      316.18     24.53 o
  -3   8  13      431.01      437.40     58.91 o
  -2   8  13     1656.43     1798.62     87.66 o
  -1   8  13      187.83      200.84     47.34 o
   0   8  13      545.22      562.60     98.77 o
   1   8  13      187.39      130.93     46.71 o
   2   8  13     1668.02     1640.69     68.09 o
   3   8  13      430.87      417.07     72.71 o
   4   8  13      297.57      381.91     62.50 o
   5   8  13      199.93      126.18     37.57 o
   6   8  13      649.29      611.70    101.80 o
   7   8  13      572.88      665.24     58.18 o
   8   8  13      259.87      233.61     51.80 o
   9   8  13      149.63      152.80     35.06 o
  10   8  13        7.38        3.21     18.62 o
  11   8  13       67.35       76.17     28.23 o
  12   8  13      188.09      212.58     73.49 o
  13   8  13       77.52       33.05     30.74 o
 -12   9  13      256.00      330.29     76.17 o
 -11   9  13      337.57      310.91     67.96 o
 -10   9  13       26.65       36.34     17.72 o
  -9   9  13       26.48       45.85     18.89 o
  -8   9  13      424.95      453.83     95.17 o
  -7   9  13      209.97      224.50     52.94 o
  -6   9  13      102.45       98.04     23.02 o
  -5   9  13      513.77      678.41    136.07 o
  -4   9  13      452.72      425.95     36.52 o
  -3   9  13       72.19       34.99     21.37 o
  -2   9  13     1321.72     1411.02     52.57 o
  -1   9  13      735.42      581.78    150.51 o
   0   9  13      173.97      186.42     52.04 o
   1   9  13      739.78      672.43     51.60 o
   2   9  13     1311.86     1315.76     47.68 o
   3   9  13       67.38       37.66     17.77 o
   4   9  13      463.57      439.94     78.83 o
   5   9  13      515.89      225.71    222.83 o
   6   9  13      106.77      108.03     25.54 o
   7   9  13      204.37      207.97     38.04 o
   8   9  13      436.13      438.45     94.92 o
   9   9  13       24.95       30.87     12.51 o
  10   9  13       29.23       26.45     17.90 o
  11   9  13      330.70      318.78     91.46 o
  12   9  13      250.03      261.30     86.51 o
 -12  10  13      136.32      136.74     53.23 o
 -11  10  13      260.78      316.33     65.09 o
 -10  10  13       71.98       85.17     27.56 o
  -9  10  13     1265.58     1454.44    108.72 o
  -8  10  13      164.96      235.45     53.33 o
  -7  10  13     1083.35     1248.89    102.46 o
  -6  10  13       20.18       28.22     15.53 o
  -5  10  13      790.61      963.32    163.35 o
  -4  10  13       29.12       20.76      7.98 o
  -3  10  13      654.48      652.79     50.74 o
  -2  10  13      208.07      242.99     48.88 o
  -1  10  13       34.55       32.50     14.21 o
   0  10  13       14.29        4.45     13.93 o
   1  10  13       32.15       33.72     20.09 o
   2  10  13      211.77      227.12     49.46 o
   3  10  13      660.18      278.81    238.50 o
   4  10  13       25.28       37.86     13.42 o
   5  10  13      786.64      826.87     78.99 o
   6  10  13       20.98       16.83     16.38 o
   7  10  13     1095.54     1100.30     82.89 o
   8  10  13      163.94      125.27     55.21 o
   9  10  13     1263.78     1348.57     71.16 o
  10  10  13       71.71       59.87     27.62 o
  11  10  13      261.74      196.74     67.68 o
  12  10  13      139.91      120.10     50.66 o
 -11  11  13      212.39      198.24     44.75 o
 -10  11  13      656.32      625.54    118.02 o
  -9  11  13      176.16      172.65     48.94 o
  -8  11  13       88.33      116.50     31.76 o
  -7  11  13      638.23      683.41    137.78 o
  -6  11  13       30.66       35.35     22.55 o
  -5  11  13      280.42      298.20     49.10 o
  -4  11  13       11.86       17.09     14.81 o
  -3  11  13     2338.88     2444.77    125.80 o
  -2  11  13      196.22      216.34     59.41 o
  -1  11  13      144.33      180.47     32.72 o
   0  11  13      164.54      111.71     38.97 o
   1  11  13      137.03      161.92     36.59 o
   2  11  13      199.69      195.67     61.36 o
   3  11  13     2300.68     2090.24    161.87 o
   4  11  13       10.31       -5.35     17.34 o
   5  11  13      281.09      248.79     58.92 o
   6  11  13       32.36       36.92     17.59 o
   7  11  13      627.62      662.10    114.01 o
   8  11  13       86.14      112.91     38.86 o
   9  11  13      173.90      207.36     43.86 o
  10  11  13      637.52      560.44    141.05 o
  11  11  13      218.43      162.18     65.07 o
 -10  12  13      372.89      391.89    113.71 o
  -9  12  13      119.71      119.50     40.25 o
  -8  12  13      240.64      301.11     77.16 o
  -7  12  13       20.44       49.40     25.21 o
  -6  12  13      103.61      115.14     34.99 o
  -5  12  13      215.84      220.79     55.51 o
  -4  12  13       58.95       42.65     16.29 o
  -3  12  13     1207.85     1347.20     97.92 o
  -2  12  13      642.86      596.27     54.70 o
  -1  12  13      602.65      579.26     55.97 o
   0  12  13      398.04      148.57    131.92 o
   1  12  13      595.54      594.78    108.06 o
   2  12  13      629.38      141.79    219.46 o
   3  12  13     1194.72     1312.21     91.96 o
   4  12  13       53.13       23.36     12.19 o
   5  12  13      210.73      250.43     54.54 o
   6  12  13      105.43      140.84     44.82 o
   7  12  13       19.20       31.92     12.91 o
   8  12  13      245.69      282.45     74.54 o
   9  12  13      116.79      146.78     45.14 o
  10  12  13      368.90      365.76     79.51 o
 -10  13  13       11.24        7.22     14.19 o
  -9  13  13      146.11      160.73     56.66 o
  -8  13  13      298.44      330.10     78.41 o
  -7  13  13      101.03      105.80     33.76 o
  -6  13  13      354.53      446.99     82.22 o
  -5  13  13      911.31      988.71     90.49 o
  -4  13  13      265.75      275.57     60.28 o
  -3  13  13      359.50      352.14     70.71 o
  -2  13  13       24.25       19.37     11.80 o
  -1  13  13       75.29       65.08     24.66 o
   0  13  13        6.34       15.19     13.54 o
   1  13  13       74.26       41.51     18.42 o
   2  13  13       20.40       29.54     15.39 o
   3  13  13      350.29      390.49     88.59 o
   4  13  13      258.28      233.12     55.58 o
   5  13  13      901.16      932.88     84.24 o
   6  13  13      357.70      265.41    126.11 o
   7  13  13      100.49       92.26     29.89 o
   8  13  13      293.89      347.60     73.15 o
   9  13  13      148.42      175.99     48.44 o
  10  13  13       11.16       23.66     20.58 o
  -9  14  13       74.44       51.99     26.42 o
  -8  14  13      122.65      130.82     37.70 o
  -7  14  13      124.36      130.47     42.99 o
  -6  14  13       93.18       96.86     32.24 o
  -5  14  13      288.09      220.80     50.10 o
  -4  14  13      283.51      329.80     71.40 o
  -3  14  13       19.28       20.78     14.72 o
  -2  14  13       99.70      107.60     37.29 o
  -1  14  13       74.21       88.55     27.54 o
   0  14  13      626.06      675.55     63.16 o
   1  14  13       73.10       67.14     31.18 o
   2  14  13      100.19      118.89     41.72 o
   3  14  13       17.61       37.44     21.89 o
   4  14  13      284.99      310.58     82.94 o
   5  14  13      281.80      223.67     70.12 o
   6  14  13       95.65       88.84     29.12 o
   7  14  13      125.64      116.12     36.93 o
   8  14  13      130.31      150.25     54.95 o
   9  14  13       74.19       62.83     21.61 o
  -8  15  13        0.09       21.93     12.03 o
  -7  15  13      114.84      108.62     31.40 o
  -6  15  13      219.05      176.72     56.69 o
  -5  15  13      102.12      107.07     41.26 o
  -4  15  13      189.54      171.67     52.90 o
  -3  15  13      296.79      406.96     73.26 o
  -2  15  13      272.34      282.16     93.36 o
  -1  15  13      269.78      302.50     68.65 o
   0  15  13      425.68      210.55    147.38 o
   1  15  13      268.19      129.47     83.27 o
   2  15  13      279.73      269.26     65.30 o
   3  15  13      298.34      296.56     70.09 o
   4  15  13      191.53      165.71     55.49 o
   5  15  13      100.28       98.61     35.67 o
   6  15  13      214.40      169.33     37.71 o
   7  15  13      110.25       95.13     25.19 o
   8  15  13        0.11       15.48     18.10 o
  -6  16  13      111.49      130.81     38.52 o
  -5  16  13       55.24       63.83     20.06 o
  -4  16  13       31.71       49.65     20.45 o
  -3  16  13      250.23      244.86     58.55 o
  -2  16  13       48.94       43.25     25.79 o
  -1  16  13       84.28      105.36     60.53 o
   0  16  13       80.86       84.92     31.39 o
   1  16  13       82.96      112.53     35.21 o
   2  16  13       49.63       32.89     16.13 o
   3  16  13      247.53      160.71     57.67 o
   4  16  13       30.78       36.68     21.97 o
   5  16  13       52.87       38.97     21.53 o
   6  16  13      109.28       75.01     29.27 o
  -4  17  13      148.16      120.56     46.12 o
  -3  17  13       29.59       16.04     18.23 o
  -2  17  13      282.12      306.69     82.53 o
  -1  17  13       88.20      106.63     41.55 o
   0  17  13       26.11       81.20     39.48 o
   1  17  13       86.01       76.61     20.06 o
   2  17  13      292.41      301.83     97.66 o
   3  17  13       29.96       56.67     29.59 o
   4  17  13      147.49      152.21     43.02 o
  -1  18  13      280.95      202.79    142.09 o
   0  18  13       30.00       37.86     25.29 o
   1  18  13      285.02      233.02     97.67 o
   0   0  14      429.61      522.00     46.45 o
   1   0  14      165.40      181.31     34.82 o
   2   0  14      294.07      395.03     63.50 o
   3   0  14       65.79       81.42     29.56 o
   4   0  14      170.17      227.22     53.02 o
   5   0  14      557.46      598.46     46.77 o
   6   0  14      260.46      240.42     53.92 o
   7   0  14       64.69       71.90     22.02 o
   8   0  14        0.08        7.10     12.92 o
   9   0  14      157.28      166.82     50.62 o
  10   0  14     1680.82     1766.89     86.88 o
  11   0  14        2.60       22.49     22.26 o
  12   0  14       85.52       90.73     36.77 o
  13   0  14       63.63      104.06     87.76 o
  14   0  14       67.97       80.72     37.50 o
 -14   1  14      233.18      336.76    122.78 o
 -13   1  14      741.05      723.01    253.83 o
 -12   1  14      455.13      533.53    155.39 o
 -11   1  14      229.55      240.93     67.74 o
 -10   1  14      238.84      254.51     59.82 o
  -9   1  14      164.10      180.31     65.92 o
  -8   1  14      145.71       70.25     46.81 o
  -7   1  14      144.97      167.13     43.45 o
  -6   1  14       46.10       43.63     12.16 o
  -5   1  14      698.72      714.05     30.92 o
  -4   1  14      250.87      131.94     52.91 o
  -3   1  14      271.69      291.34     49.96 o
  -2   1  14      282.80      125.19     82.14 o
  -1   1  14     1585.84      996.65    324.89 o
   0   1  14      231.05      254.55     46.95 o
   1   1  14     1615.96     1638.56     77.30 o
   2   1  14      295.06      350.58     62.34 o
   3   1  14      266.74      272.06     58.75 o
   4   1  14      237.03      228.37     54.86 o
   5   1  14      695.42      621.68     42.08 o
   6   1  14       45.81       55.84     13.99 o
   7   1  14      152.19      194.40     42.80 o
   8   1  14      150.03      157.03     39.56 o
   9   1  14      158.86       90.37     35.25 o
  10   1  14      249.32       67.24     68.08 o
  11   1  14      229.65      251.38     74.07 o
  12   1  14      464.58      524.28    108.93 o
  13   1  14      732.24      870.62    136.55 o
  14   1  14      231.65      238.28     97.38 o
 -13   2  14      260.51      268.87     78.20 o
 -12   2  14       26.91       51.85     44.43 o
 -11   2  14      282.36      298.35    109.55 o
 -10   2  14      542.12      571.90    189.69 o
  -9   2  14      256.10      230.13     54.53 o
  -8   2  14      315.91      303.64     37.08 o
  -7   2  14     2861.59     2836.41    126.27 o
  -6   2  14      501.13      568.36     29.57 o
  -5   2  14       21.51       24.87      8.22 o
  -4   2  14      331.45      352.92     34.44 o
  -3   2  14      556.09      395.24    120.14 o
  -2   2  14      830.27      809.25     41.28 o
  -1   2  14       25.03       26.73      8.75 o
   0   2  14     1109.36     1081.50     54.57 o
   1   2  14       22.59       23.40     10.25 o
   2   2  14      802.88      797.09     38.90 o
   3   2  14      560.02      496.38     43.48 o
   4   2  14      340.29      375.14     38.01 o
   5   2  14       22.08       27.00      9.15 o
   6   2  14      503.85      537.17     44.68 o
   7   2  14     2859.84     2865.44    115.70 o
   8   2  14      306.79      182.29     56.08 o
   9   2  14      255.80      296.13     76.22 o
  10   2  14      537.18      515.76     55.68 o
  11   2  14      286.32      292.28     79.52 o
  12   2  14       32.24       26.69     32.51 o
  13   2  14      264.38      270.23     96.71 o
 -13   3  14        3.47       18.64     34.55 o
 -12   3  14      221.40      201.27     78.87 o
 -11   3  14       43.36       69.66     30.21 o
 -10   3  14      120.56       80.13     48.65 o
  -9   3  14      116.81      114.92     45.19 o
  -8   3  14      156.62      166.11     47.90 o
  -7   3  14       38.66       33.02     13.19 o
  -6   3  14      196.23      184.38     39.13 o
  -5   3  14      313.23      329.09     20.97 o
  -4   3  14      777.82      789.61     39.76 o
  -3   3  14      189.03      222.71     48.19 o
  -2   3  14     1093.52      997.79    117.58 o
  -1   3  14      344.03      181.62     84.64 o
   0   3  14     3570.12     2537.40    706.52 o
   1   3  14      352.52      400.39     74.35 o
   2   3  14     1099.49     1142.14     42.13 o
   3   3  14      190.56      246.77     40.86 o
   4   3  14      806.79      831.79     33.41 o
   5   3  14      319.12      370.34     57.60 o
   6   3  14      196.02      196.13     39.14 o
   7   3  14       42.35       38.94     15.38 o
   8   3  14      146.48      136.47     30.29 o
   9   3  14      116.62      101.28     35.54 o
  10   3  14      112.97       54.13     25.90 o
  11   3  14       44.52       45.76     21.78 o
  12   3  14      216.18      194.68     92.42 o
  13   3  14        2.47       19.00     18.63 o
 -13   4  14        2.55       46.97     39.07 o
 -12   4  14      287.26      332.38     86.72 o
 -11   4  14      619.07      702.21    180.49 o
 -10   4  14       36.28       49.72     29.57 o
  -9   4  14       64.24      101.91     56.57 o
  -8   4  14     1479.31     1518.27    109.26 o
  -7   4  14       72.40       33.81     23.88 o
  -6   4  14      393.38      364.32     25.18 o
  -5   4  14      796.32      582.94    140.22 o
  -4   4  14      128.84       67.65     32.94 o
  -3   4  14      513.19      551.48     32.83 o
  -2   4  14       98.02      129.83     42.31 o
  -1   4  14      796.69      806.23     37.86 o
   0   4  14     3599.54     3825.84    169.83 o
   1   4  14      795.41      804.38     42.16 o
   2   4  14       93.04      104.21     38.15 o
   3   4  14      506.18      372.31     86.96 o
   4   4  14      136.19      161.29     35.70 o
   5   4  14      796.76      447.60    212.89 o
   6   4  14      392.95      373.57     58.44 o
   7   4  14       73.09       80.99     26.46 o
   8   4  14     1477.46     1475.55     88.76 o
   9   4  14       64.74       56.97     23.57 o
  10   4  14       36.80       33.71     16.07 o
  11   4  14      624.66      662.14     52.39 o
  12   4  14      296.93      314.15    101.63 o
  13   4  14        3.50       27.49     27.26 o
 -13   5  14        4.39       14.35     20.47 o
 -12   5  14      297.67      281.92    101.69 o
 -11   5  14      389.89      399.04     97.07 o
 -10   5  14        2.51       14.03     35.97 o
  -9   5  14      116.12      102.35     40.62 o
  -8   5  14      329.68      376.50    100.96 o
  -7   5  14      199.34      160.55     40.20 o
  -6   5  14      612.72      561.29    127.58 o
  -5   5  14      639.35      604.28     29.65 o
  -4   5  14      640.65      636.60     27.09 o
  -3   5  14      268.56      127.49     64.94 o
  -2   5  14      630.36      220.51    209.46 o
  -1   5  14      994.78     1033.02     53.41 o
   0   5  14     1982.97     2161.06    109.57 o
   1   5  14      995.77      888.43    169.01 o
   2   5  14      638.46      722.69     45.10 o
   3   5  14      257.58      251.15     45.91 o
   4   5  14      651.29      668.17     50.61 o
   5   5  14      615.66      630.08     43.50 o
   6   5  14      594.83      596.91     53.25 o
   7   5  14      207.58      191.48     39.78 o
   8   5  14      330.79      391.18     61.82 o
   9   5  14      126.16       81.13     21.11 o
  10   5  14        2.34        7.39     22.97 o
  11   5  14      382.80      419.98    108.22 o
  12   5  14      290.12      300.54    134.07 o
  13   5  14        4.83        6.10     24.19 o
 -13   6  14        2.17       23.09     26.35 o
 -12   6  14       78.52       97.57     35.98 o
 -11   6  14      156.34      172.24     60.41 o
 -10   6  14        0.59        9.77     19.16 o
  -9   6  14      115.17      139.74     49.38 o
  -8   6  14      321.08      367.83    115.89 o
  -7   6  14      626.27       77.82    299.73 o
  -6   6  14      210.45      207.44     16.57 o
  -5   6  14      444.50      472.65     25.16 o
  -4   6  14      160.09       76.60     36.54 o
  -3   6  14      811.09      719.21     45.58 o
  -2   6  14      556.83      662.32     39.88 o
  -1   6  14     1069.78      833.06    193.01 o
   0   6  14     1296.72     1369.96     54.87 o
   1   6  14     1061.39     1052.31     45.52 o
   2   6  14      549.07      599.31     85.20 o
   3   6  14      838.60      785.95     39.97 o
   4   6  14      163.82      171.01     40.40 o
   5   6  14      457.83      543.19     88.97 o
   6   6  14      207.70      199.13     40.03 o
   7   6  14      629.69      613.27     41.15 o
   8   6  14      321.04      385.08     58.67 o
   9   6  14      122.54      149.66     37.77 o
  10   6  14        0.54        6.17     22.95 o
  11   6  14      144.15      135.28     56.05 o
  12   6  14       79.08       68.48     32.90 o
  13   6  14        1.18       25.73     23.86 o
 -12   7  14       62.49       79.08     50.55 o
 -11   7  14       41.03       30.28     28.95 o
 -10   7  14       35.37       32.89     24.03 o
  -9   7  14       31.95       64.60     36.95 o
  -8   7  14       42.43       53.11     32.34 o
  -7   7  14      226.79      243.64     53.57 o
  -6   7  14      580.90      447.04     73.17 o
  -5   7  14      214.94      188.46     22.10 o
  -4   7  14      210.38      181.75     40.27 o
  -3   7  14      558.43      537.30     34.82 o
  -2   7  14        0.44        8.34     18.48 o
  -1   7  14       21.26       23.02     14.83 o
   0   7  14     2120.44     2329.90     98.44 o
   1   7  14       19.13       31.00     12.15 o
   2   7  14        1.07       20.85     14.59 o
   3   7  14      563.68      367.15    126.37 o
   4   7  14      209.28      198.50     42.95 o
   5   7  14      200.29      215.36     46.18 o
   6   7  14      571.37      553.90     96.17 o
   7   7  14      232.21      137.95     40.75 o
   8   7  14       43.16       45.75     18.80 o
   9   7  14       32.38       58.60     20.55 o
  10   7  14       34.60       25.39     24.10 o
  11   7  14       37.03       29.49     19.38 o
  12   7  14       60.17       50.98     20.67 o
 -12   8  14       38.18       87.79     34.39 o
 -11   8  14      485.20      526.76    133.46 o
 -10   8  14       82.55       36.15     42.35 o
  -9   8  14      627.05      657.25    101.52 o
  -8   8  14      357.41      424.44     76.50 o
  -7   8  14        7.03       19.15     13.58 o
  -6   8  14     1247.15     1401.47    113.07 o
  -5   8  14      336.89      286.73     45.58 o
  -4   8  14      885.47      885.38     32.10 o
  -3   8  14        1.53       -0.27     16.65 o
  -2   8  14     1129.28     1181.15     42.36 o
  -1   8  14     1534.68     1535.07     55.26 o
   0   8  14       45.76       71.79     21.43 o
   1   8  14     1549.40     1620.49     67.62 o
   2   8  14     1141.91     1062.63     79.69 o
   3   8  14        0.90       14.26     18.87 o
   4   8  14      889.47      873.26     46.76 o
   5   8  14      345.18      334.48     60.39 o
   6   8  14     1263.95     1329.41     67.17 o
   7   8  14        7.33       38.11     17.39 o
   8   8  14      366.07      221.85     86.44 o
   9   8  14      640.32      507.71    110.30 o
  10   8  14       79.05       84.60     36.96 o
  11   8  14      488.42      541.08     88.12 o
  12   8  14       39.32       44.03     27.92 o
 -12   9  14       42.75       42.95     40.70 o
 -11   9  14      276.12      321.61     72.05 o
 -10   9  14      102.73      105.38     36.03 o
  -9   9  14      162.73      175.85     60.47 o
  -8   9  14       83.23       98.93     27.25 o
  -7   9  14      519.91      516.84     84.74 o
  -6   9  14      150.26      196.92     49.80 o
  -5   9  14      320.74      368.02     73.54 o
  -4   9  14       25.20       27.80      9.76 o
  -3   9  14      546.86      633.32     52.23 o
  -2   9  14      322.47      115.91    110.49 o
  -1   9  14       46.04       51.21     17.25 o
   0   9  14      436.73      449.92     73.11 o
   1   9  14       42.84       41.80     20.43 o
   2   9  14      309.53      161.26     90.26 o
   3   9  14      565.11      218.22    171.67 o
   4   9  14       25.40       31.02     15.57 o
   5   9  14      337.69      433.15     72.33 o
   6   9  14      144.79       75.87     45.31 o
   7   9  14      525.62       74.43    135.21 o
   8   9  14       79.99      107.12     38.52 o
   9   9  14      161.10      169.83     50.11 o
  10   9  14      104.58      108.53     44.55 o
  11   9  14      270.15      267.21    102.98 o
 -11  10  14      111.52      128.57     45.54 o
 -10  10  14      133.91      128.78     31.07 o
  -9  10  14      209.33      259.19     54.18 o
  -8  10  14      130.11      155.94     48.31 o
  -7  10  14      382.03      449.08     94.90 o
  -6  10  14      449.38      463.58     71.57 o
  -5  10  14      291.25      259.07     51.80 o
  -4  10  14      705.68      742.93    124.51 o
  -3  10  14      454.50      485.50     42.56 o
  -2  10  14      100.88       89.82     24.34 o
  -1  10  14      779.03      738.48     59.10 o
   0  10  14      305.81       73.09    103.24 o
   1  10  14      796.80      791.11    137.92 o
   2  10  14       95.55       54.15     24.94 o
   3  10  14      474.67      499.63     98.07 o
   4  10  14      704.89      734.02    121.91 o
   5  10  14      292.73      261.02     54.25 o
   6  10  14      456.89      197.11    131.12 o
   7  10  14      388.32      442.49    100.18 o
   8  10  14      125.15      125.54     37.65 o
   9  10  14      208.12      221.80     66.41 o
  10  10  14      137.17      118.46     26.79 o
  11  10  14      109.82       93.17     52.35 o
 -10  11  14       27.03       41.30     22.75 o
  -9  11  14      434.11      481.51     84.51 o
  -8  11  14      574.85      671.35    100.42 o
  -7  11  14      132.93      112.18     33.70 o
  -6  11  14      113.47      131.32     37.70 o
  -5  11  14      763.51      807.78    131.83 o
  -4  11  14      295.94      292.74     58.77 o
  -3  11  14       68.11       36.86     21.66 o
  -2  11  14      113.51      118.98     37.61 o
  -1  11  14       52.07       55.92     19.03 o
   0  11  14       44.67       40.80     15.83 o
   1  11  14       51.59       56.61     23.47 o
   2  11  14      112.53      131.61     42.27 o
   3  11  14       71.04       61.30     23.54 o
   4  11  14      299.41      331.64     59.16 o
   5  11  14      786.02      510.10    240.12 o
   6  11  14      113.68      111.52     25.95 o
   7  11  14      141.96      136.08     45.45 o
   8  11  14      564.83      588.23    135.93 o
   9  11  14      437.25      403.82    109.32 o
  10  11  14       29.28       32.14     17.59 o
 -10  12  14       97.34       99.45     24.93 o
  -9  12  14       39.55       42.04     13.81 o
  -8  12  14      322.18      286.35     67.13 o
  -7  12  14      398.08      395.47     76.36 o
  -6  12  14       57.01       44.95     24.89 o
  -5  12  14      101.96      149.96     41.81 o
  -4  12  14       15.98       -2.88     16.97 o
  -3  12  14      118.07      135.46     36.78 o
  -2  12  14      473.40      446.00     75.20 o
  -1  12  14       53.94       43.99     21.69 o
   0  12  14      302.34      142.54    104.81 o
   1  12  14       61.25       40.39     17.18 o
   2  12  14      462.72      454.62    125.07 o
   3  12  14      115.97      147.58     38.36 o
   4  12  14       17.19       18.82     17.08 o
   5  12  14      102.22       76.48     38.78 o
   6  12  14       56.73       55.44     24.49 o
   7  12  14      402.56      375.19     84.02 o
   8  12  14      320.95      294.72     88.41 o
   9  12  14       39.62       37.44     26.34 o
  10  12  14       96.59       80.80     34.89 o
  -9  13  14      292.72      275.12     92.96 o
  -8  13  14      433.03      378.37    114.93 o
  -7  13  14       36.73       67.11     18.68 o
  -6  13  14      536.24      580.55    120.36 o
  -5  13  14      165.70      131.18     53.18 o
  -4  13  14       80.98       83.08     32.31 o
  -3  13  14      100.18      179.84     52.07 o
  -2  13  14      158.61      170.68     32.35 o
  -1  13  14        6.99       19.17     17.94 o
   0  13  14      441.79      457.20     86.94 o
   1  13  14        7.51       11.62     15.24 o
   2  13  14      159.38      161.48     55.20 o
   3  13  14      103.12      104.02     34.68 o
   4  13  14       74.68       90.63     31.46 o
   5  13  14      160.90      102.11     35.84 o
   6  13  14      529.98      556.35     72.77 o
   7  13  14       32.01       48.32     18.16 o
   8  13  14      427.95      386.86    102.92 o
   9  13  14      292.72      270.26     83.11 o
  -8  14  14       57.11       51.12     26.03 o
  -7  14  14      537.61      468.99    137.53 o
  -6  14  14       73.88       84.50     28.98 o
  -5  14  14       55.40       59.71     21.93 o
  -4  14  14      152.95      193.21     50.66 o
  -3  14  14      160.17      173.73     64.64 o
  -2  14  14      218.89      252.52     59.01 o
  -1  14  14      108.83       61.05     22.06 o
   0  14  14       18.89       37.92     15.57 o
   1  14  14      108.16       85.27     26.14 o
   2  14  14      225.80      227.19     64.81 o
   3  14  14      161.13      104.04     37.00 o
   4  14  14      148.88      156.13     49.10 o
   5  14  14       54.21       44.54     18.83 o
   6  14  14       75.74       91.68     37.68 o
   7  14  14      541.41      483.67    129.13 o
   8  14  14       54.45       50.24     22.51 o
  -6  15  14      316.57      285.82     74.55 o
  -5  15  14        4.15       13.80     18.50 o
  -4  15  14       16.02       29.69     18.14 o
  -3  15  14       44.64       58.48     21.14 o
  -2  15  14      125.76      136.13     35.07 o
  -1  15  14      377.99      406.60    111.28 o
   0  15  14        2.59       13.93     14.26 o
   1  15  14      371.03      189.27    153.09 o
   2  15  14      128.61      122.54     34.16 o
   3  15  14       43.30       30.61     17.99 o
   4  15  14       16.33       29.23     19.97 o
   5  15  14        4.79       24.71     20.50 o
   6  15  14      312.85      287.38     99.58 o
  -5  16  14        8.06       21.46     23.80 o
  -4  16  14        8.90       15.04     21.49 o
  -3  16  14       50.02       73.03     31.16 o
  -2  16  14       75.71       81.70     24.81 o
  -1  16  14       97.59      103.52     44.80 o
   0  16  14        1.10       21.47     13.45 o
   1  16  14       99.94       92.89     33.14 o
   2  16  14       78.70       66.69     33.87 o
   3  16  14       51.77       30.63     22.90 o
   4  16  14       10.60        1.18     19.16 o
   5  16  14        9.14        9.59     21.48 o
  -2  17  14      161.46      157.16     47.76 o
  -1  17  14       70.80       95.07     31.20 o
   0  17  14       48.56       66.48     37.64 o
   1  17  14       69.44       43.12     19.67 o
   2  17  14      164.76      113.73     40.93 o
   1   0  15      786.72      780.65     36.50 o
   2   0  15      742.03      472.26    175.53 o
   3   0  15       84.79       66.84     15.02 o
   4   0  15      773.94      819.04     35.09 o
   5   0  15       15.17       41.30     11.31 o
   6   0  15       14.38       17.53      9.61 o
   7   0  15       17.69       27.75     11.04 o
   8   0  15       27.58       49.64     22.98 o
   9   0  15       48.80       41.45     16.85 o
  10   0  15        0.29       19.10     19.06 o
  11   0  15      177.33      239.98     93.52 o
  12   0  15      221.80      314.94    128.75 o
  13   0  15      183.60      168.05     88.17 o
 -13   1  15      568.44      534.82    205.32 o
 -12   1  15       97.17      141.79     45.40 o
 -11   1  15      529.78      560.01    160.06 o
 -10   1  15      157.35      223.79     68.31 o
  -9   1  15      488.09      542.73    119.99 o
  -8   1  15      473.49      459.07     43.79 o
  -7   1  15      305.22      263.65     66.86 o
  -6   1  15     1285.54     1225.25     40.10 o
  -5   1  15     2320.97     1250.15    578.12 o
  -4   1  15       82.65       62.64     20.40 o
  -3   1  15      529.36      391.80    107.16 o
  -2   1  15       15.15       11.43      9.53 o
  -1   1  15      410.07      440.54     73.22 o
   0   1  15       58.72       86.73     32.27 o
   1   1  15      423.97      453.53     69.97 o
   2   1  15       17.30       15.82      9.36 o
   3   1  15      499.22      355.10    114.95 o
   4   1  15       84.32       95.46     29.62 o
   5   1  15     2291.05     2332.64     95.51 o
   6   1  15     1286.08     1200.54     99.70 o
   7   1  15      307.65      292.05     28.49 o
   8   1  15      460.59      287.91    137.55 o
   9   1  15      502.89      428.88     49.18 o
  10   1  15      155.74      213.39     54.99 o
  11   1  15      524.40      699.81     70.42 o
  12   1  15       99.39      136.40     52.95 o
  13   1  15      576.99      609.19     91.73 o
 -13   2  15      188.85      180.89     72.76 o
 -12   2  15      594.18      574.37    172.64 o
 -11   2  15       64.83       60.64     35.62 o
 -10   2  15       19.81       19.96     27.28 o
  -9   2  15       40.65       64.01     24.17 o
  -8   2  15      146.77      123.31     36.46 o
  -7   2  15      164.50      155.43     39.74 o
  -6   2  15        4.02       13.51      7.93 o
  -5   2  15      607.37      580.40     30.35 o
  -4   2  15      750.54      734.93     35.30 o
  -3   2  15      686.35      648.33     34.74 o
  -2   2  15      332.59      255.00     60.08 o
  -1   2  15      537.57      514.70     34.51 o
   0   2  15     2397.98      993.20    722.75 o
   1   2  15      543.27      425.95     93.79 o
   2   2  15      322.71      164.38    103.06 o
   3   2  15      715.85      668.29     36.44 o
   4   2  15      751.41      715.82     34.31 o
   5   2  15      589.82      615.42     47.80 o
   6   2  15        3.34       17.31     11.32 o
   7   2  15      166.37      152.92     33.93 o
   8   2  15      149.96      164.27     46.10 o
   9   2  15       36.39       51.66     17.90 o
  10   2  15       19.58       31.40     15.60 o
  11   2  15       62.55       67.17     36.61 o
  12   2  15      590.65      548.99     66.16 o
  13   2  15      198.07      160.46    117.32 o
 -13   3  15       37.47       40.81     32.30 o
 -12   3  15        8.63       35.46     28.68 o
 -11   3  15      518.50      623.13    187.88 o
 -10   3  15       32.98       22.88     19.37 o
  -9   3  15       25.80       27.85     29.26 o
  -8   3  15      652.09      691.34     64.40 o
  -7   3  15       92.70       29.78     27.30 o
  -6   3  15      684.57      699.17     37.09 o
  -5   3  15      424.15      426.76     24.43 o
  -4   3  15      132.36       59.32     34.44 o
  -3   3  15      588.85      356.00    141.58 o
  -2   3  15     4661.12     4786.35    162.56 o
  -1   3  15     1300.16     1108.13    184.27 o
   0   3  15     1534.56     1687.77     80.99 o
   1   3  15     1294.54     1285.67     43.00 o
   2   3  15     4659.35     5041.02    156.45 o
   3   3  15      575.24      572.80     33.71 o
   4   3  15      129.66       81.31     29.37 o
   5   3  15      427.19      163.45    117.20 o
   6   3  15      688.55      635.33     53.94 o
   7   3  15       82.96       62.36     21.28 o
   8   3  15      629.93      364.76    193.28 o
   9   3  15       24.87       27.31     14.08 o
  10   3  15       30.29       19.98     18.74 o
  11   3  15      519.27      515.06    141.94 o
  12   3  15        7.94       25.25     18.27 o
  13   3  15       36.59       39.29     42.01 o
 -12   4  15      145.01      169.39     59.42 o
 -11   4  15      147.39      213.80     66.31 o
 -10   4  15       74.20      165.88     66.13 o
  -9   4  15      113.33      127.17     40.73 o
  -8   4  15       13.39       24.79     18.85 o
  -7   4  15      327.40      319.84     64.87 o
  -6   4  15      517.80      509.56     30.12 o
  -5   4  15       27.10       45.05     15.26 o
  -4   4  15      876.07      780.32     32.19 o
  -3   4  15       74.00       81.62     19.12 o
  -2   4  15     1810.53     1379.17    317.92 o
  -1   4  15      202.88      234.51     38.81 o
   0   4  15     2458.02     2610.53    104.20 o
   1   4  15      185.00      139.51     36.92 o
   2   4  15     1836.36     1931.09     83.98 o
   3   4  15       71.75       56.79     24.73 o
   4   4  15      866.61      789.96     48.68 o
   5   4  15       28.40       60.74     20.70 o
   6   4  15      523.00      579.85     83.08 o
   7   4  15      329.75      345.62     69.31 o
   8   4  15       12.48       16.78     11.90 o
   9   4  15      113.63      121.97     34.67 o
  10   4  15       74.83       89.32     36.52 o
  11   4  15      144.61      156.88     69.99 o
  12   4  15      149.63      204.07     75.92 o
 -12   5  15       90.33       48.39     34.80 o
 -11   5  15      316.56      277.64     71.69 o
 -10   5  15      219.01      238.66     86.05 o
  -9   5  15      282.86      315.23    114.63 o
  -8   5  15       70.31       79.39     45.28 o
  -7   5  15       33.95       23.54     12.96 o
  -6   5  15      592.91      568.95     30.96 o
  -5   5  15      171.27      118.03     44.80 o
  -4   5  15      128.16      131.40     27.24 o
  -3   5  15      247.84      186.47     62.87 o
  -2   5  15      947.63      963.28     35.31 o
  -1   5  15       38.23       23.54     10.94 o
   0   5  15       16.27       19.27     14.04 o
   1   5  15       39.34       37.09     13.42 o
   2   5  15      954.87      765.69    141.93 o
   3   5  15      249.34      146.98     87.38 o
   4   5  15      134.65       99.13     49.11 o
   5   5  15      166.57      199.27     46.19 o
   6   5  15      612.17      625.01     47.53 o
   7   5  15       30.48       24.99     11.54 o
   8   5  15       71.02       53.65     24.53 o
   9   5  15      286.49      321.12     76.00 o
  10   5  15      228.09      211.90     61.29 o
  11   5  15      317.39      232.74     67.58 o
  12   5  15       88.19       99.92     35.94 o
 -12   6  15      123.75      184.02     65.04 o
 -11   6  15       11.59       -8.54     31.37 o
 -10   6  15       74.00      103.58     46.51 o
  -9   6  15      441.71      436.81    121.44 o
  -8   6  15      127.03      154.33     60.06 o
  -7   6  15      852.10      889.08     90.06 o
  -6   6  15       83.71       96.59     31.93 o
  -5   6  15      431.87      433.22     25.71 o
  -4   6  15      760.17      806.79     40.75 o
  -3   6  15      390.76      322.95     55.21 o
  -2   6  15       57.97       60.75     15.46 o
  -1   6  15      545.46      612.19     50.81 o
   0   6  15       28.62       34.36     15.45 o
   1   6  15      552.76      184.97    170.88 o
   2   6  15       53.08       68.14     21.73 o
   3   6  15      388.29      404.39     73.46 o
   4   6  15      746.63      770.07     48.37 o
   5   6  15      437.63      473.41     83.51 o
   6   6  15       81.13       70.63     17.34 o
   7   6  15      864.20      874.47     57.29 o
   8   6  15      125.15      138.23     32.58 o
   9   6  15      442.36      496.02    102.15 o
  10   6  15       76.00       74.34     34.14 o
  11   6  15       11.87       24.03     21.82 o
  12   6  15      123.99      129.26     56.20 o
 -12   7  15      360.89      406.87    182.21 o
 -11   7  15       14.82       20.18     18.29 o
 -10   7  15       45.47       44.16     29.18 o
  -9   7  15      814.57      930.07    142.32 o
  -8   7  15      180.35      157.57     38.80 o
  -7   7  15      293.23      288.82     52.92 o
  -6   7  15      849.92      972.31     78.92 o
  -5   7  15      237.89      217.74     36.81 o
  -4   7  15       65.36       69.88     20.69 o
  -3   7  15       71.83       58.95     19.51 o
  -2   7  15      770.87      785.54     54.03 o
  -1   7  15      800.34      269.34    260.68 o
   0   7  15       51.40       50.23     12.94 o
   1   7  15      820.23      840.97     55.48 o
   2   7  15      778.92      632.86    150.74 o
   3   7  15       71.47       85.19     21.03 o
   4   7  15       61.79       67.24     20.95 o
   5   7  15      230.67      200.58     48.09 o
   6   7  15      838.95      751.53     53.06 o
   7   7  15      302.53      164.51     65.78 o
   8   7  15      181.50      144.17     38.77 o
   9   7  15      822.23      937.18     68.68 o
  10   7  15       46.61       42.54     25.19 o
  11   7  15       15.21       26.29     23.93 o
  12   7  15      360.75      337.50    154.31 o
 -11   8  15       64.82      109.65     32.84 o
 -10   8  15      217.83      344.46     70.52 o
  -9   8  15       46.88       77.61     29.61 o
  -8   8  15       34.34       42.60     35.28 o
  -7   8  15      160.66      188.86     60.89 o
  -6   8  15        3.05        7.82     18.96 o
  -5   8  15      100.01       96.16     30.21 o
  -4   8  15      290.77       87.71    112.51 o
  -3   8  15      144.42      123.60     25.12 o
  -2   8  15      162.01       95.43     43.97 o
  -1   8  15       54.54       50.78     17.08 o
   0   8  15       36.91       46.72     19.80 o
   1   8  15       53.21       51.97     20.55 o
   2   8  15      153.55      133.05     27.59 o
   3   8  15      144.57       95.04     33.52 o
   4   8  15      278.31      321.06     60.50 o
   5   8  15       97.62      103.34     32.83 o
   6   8  15        2.56       11.12     14.69 o
   7   8  15      168.23       91.78     39.82 o
   8   8  15       34.11       35.39     16.13 o
   9   8  15       45.21       48.82     21.77 o
  10   8  15      221.62      274.16    104.66 o
  11   8  15       65.85       69.51     41.64 o
 -11   9  15       36.48       47.86     20.28 o
 -10   9  15       92.28       84.99     25.99 o
  -9   9  15      111.08      131.24     34.40 o
  -8   9  15        5.40       13.70     19.23 o
  -7   9  15      170.61      238.27     54.22 o
  -6   9  15       89.45       78.58     30.50 o
  -5   9  15      258.67      275.68     57.91 o
  -4   9  15      409.81      413.20     37.41 o
  -3   9  15       23.77       35.53     17.19 o
  -2   9  15      710.81      751.83     60.71 o
  -1   9  15      520.60      525.80     76.02 o
   0   9  15      147.27      149.05     35.81 o
   1   9  15      530.17      515.26     91.04 o
   2   9  15      687.64      692.24    111.50 o
   3   9  15       24.16       40.41     17.63 o
   4   9  15      386.07      368.87     77.46 o
   5   9  15      258.46      267.23     62.49 o
   6   9  15       87.97      134.14     40.82 o
   7   9  15      175.77       86.39     69.10 o
   8   9  15        5.31       19.31     14.68 o
   9   9  15      111.47      117.32     39.49 o
  10   9  15       86.98       83.59     31.28 o
  11   9  15       36.06       29.72     25.57 o
 -10  10  15      278.60      359.92     85.31 o
  -9  10  15       46.50       61.62     18.70 o
  -8  10  15      454.72      477.31     89.42 o
  -7  10  15      100.50      140.64     54.17 o
  -6  10  15      282.27      305.09     61.16 o
  -5  10  15       12.58       24.95     18.62 o
  -4  10  15      796.16      927.70    132.81 o
  -3  10  15      100.22       58.92     47.89 o
  -2  10  15      341.46      417.33     79.88 o
  -1  10  15      208.07      235.93     47.91 o
   0  10  15       91.63      105.98     34.61 o
   1  10  15      210.17      239.32     55.25 o
   2  10  15      341.88      352.80     63.05 o
   3  10  15      101.03      146.43     39.91 o
   4  10  15      795.66      526.99    214.67 o
   5  10  15       14.61       19.62     15.86 o
   6  10  15      281.38      350.13     59.21 o
   7  10  15       99.61      114.12     42.72 o
   8  10  15      458.45      429.51    105.95 o
   9  10  15       48.41       36.05     24.27 o
  10  10  15      266.54      128.36    127.41 o
  -9  11  15       20.58       19.66     12.96 o
  -8  11  15      334.97      321.81     83.31 o
  -7  11  15      382.72      392.68     77.21 o
  -6  11  15      120.19      109.23     41.20 o
  -5  11  15      544.81      592.72    132.04 o
  -4  11  15      241.58      293.41     70.19 o
  -3  11  15       66.60       85.42     42.15 o
  -2  11  15      121.99      120.86     32.68 o
  -1  11  15       62.56       42.22     18.87 o
   0  11  15        0.34       23.38     12.49 o
   1  11  15       61.67       72.53     27.67 o
   2  11  15      123.00      128.26     34.09 o
   3  11  15       65.13       72.67     32.56 o
   4  11  15      231.25      258.29     62.44 o
   5  11  15      546.11      532.30    120.27 o
   6  11  15      113.29       50.12     22.43 o
   7  11  15      370.22      373.74     81.90 o
   8  11  15      343.49      188.01     70.84 o
   9  11  15       23.16       34.41     17.55 o
  -9  12  15       27.03       20.00     25.05 o
  -8  12  15       66.69       63.88     25.13 o
  -7  12  15      110.53      119.94     40.41 o
  -6  12  15      210.49      168.75     51.50 o
  -5  12  15       71.18       63.11     19.56 o
  -4  12  15      200.96      187.17     47.87 o
  -3  12  15      174.51      243.53     55.47 o
  -2  12  15       10.26       43.57     20.20 o
  -1  12  15     1053.48     1120.94     67.34 o
   0  12  15      134.85       96.23     47.76 o
   1  12  15     1052.77     1113.25     57.77 o
   2  12  15       10.01       39.00     18.77 o
   3  12  15      178.47      120.65     63.21 o
   4  12  15      196.67      136.44     46.82 o
   5  12  15       69.80       37.60     21.10 o
   6  12  15      210.99      147.38     41.26 o
   7  12  15      108.10      101.34     37.19 o
   8  12  15       66.97       58.23     27.97 o
   9  12  15       28.05       49.54     31.84 o
  -8  13  15       11.92       23.16     17.77 o
  -7  13  15      265.88      232.12     58.22 o
  -6  13  15      252.96      272.29     67.96 o
  -5  13  15       37.23       40.56     18.76 o
  -4  13  15      120.61      119.51     34.08 o
  -3  13  15       99.00      100.60     40.62 o
  -2  13  15       16.95       31.48     14.63 o
  -1  13  15       78.94      109.90     44.09 o
   0  13  15        2.72       23.99     15.63 o
   1  13  15       77.63       53.44     28.14 o
   2  13  15       15.52        4.74     21.69 o
   3  13  15      100.69       82.37     31.96 o
   4  13  15      119.93       76.85     33.89 o
   5  13  15       41.56       43.51     21.13 o
   6  13  15      263.61      109.47     84.16 o
   7  13  15      266.13      221.62     65.50 o
   8  13  15       15.41       16.40     20.71 o
  -7  14  15      261.50      198.24     86.57 o
  -6  14  15      118.43      148.44     51.57 o
  -5  14  15        4.56       30.91     16.14 o
  -4  14  15      133.95      126.63     35.75 o
  -3  14  15      276.57      267.82     49.71 o
  -2  14  15       77.51       85.52     23.29 o
  -1  14  15      147.15      175.13     48.78 o
   0  14  15       15.73       24.54     14.06 o
   1  14  15      152.73      149.05     46.06 o
   2  14  15       81.43       83.68     34.54 o
   3  14  15      279.88      265.80     70.24 o
   4  14  15      135.13      153.89     48.30 o
   5  14  15        4.82       22.81     16.28 o
   6  14  15      123.43       81.73     33.96 o
   7  14  15      264.30      223.18    104.34 o
  -5  15  15       79.29       58.60     18.19 o
  -4  15  15       63.57       71.88     35.78 o
  -3  15  15      236.43      236.90     69.66 o
  -2  15  15       97.58       89.64     37.43 o
  -1  15  15      106.65      103.09     28.14 o
   0  15  15       45.35       35.87     15.61 o
   1  15  15      105.46      105.03     37.44 o
   2  15  15      101.24       77.30     26.09 o
   3  15  15      229.10      244.91     58.24 o
   4  15  15       64.92       62.13     24.72 o
   5  15  15       83.99       45.04     22.66 o
  -3  16  15      459.46      448.48    132.72 o
  -2  16  15      194.00      194.31     51.94 o
  -1  16  15        0.35       36.35     19.74 o
   0  16  15        0.40       11.02     17.88 o
   1  16  15        0.49       15.23     16.92 o
   2  16  15      196.05      202.29     66.46 o
   3  16  15      458.46      127.28    136.34 o
   0   0  16     4255.04     4515.36    218.96 o
   1   0  16     3758.02     3939.32     88.75 o
   2   0  16       98.31       99.07     24.22 o
   3   0  16      253.05      251.25     45.44 o
   4   0  16       40.79       46.13     12.00 o
   5   0  16      572.03      565.51     38.91 o
   6   0  16     1424.89     1395.77     63.63 o
   7   0  16     2370.56     2402.22    146.11 o
   8   0  16        0.05        5.31     14.37 o
   9   0  16        0.22       16.88     23.73 o
  10   0  16        0.81       19.19     18.86 o
  11   0  16      242.27      294.82     89.97 o
  12   0  16        7.84       28.64     29.65 o
 -12   1  16      273.59      209.81     86.14 o
 -11   1  16      174.68      154.02     72.70 o
 -10   1  16        6.02       25.78     24.00 o
  -9   1  16      205.91      183.93     67.82 o
  -8   1  16      180.10       66.10     69.97 o
  -7   1  16      556.13      496.73     42.73 o
  -6   1  16      205.93      194.57     46.33 o
  -5   1  16      416.40      436.23     32.80 o
  -4   1  16      879.09     1028.21     42.10 o
  -3   1  16      110.75      128.77     32.74 o
  -2   1  16      259.15       80.19     81.69 o
  -1   1  16     1675.13     1427.18    216.71 o
   0   1  16     1857.40      986.13    410.18 o
   1   1  16     1671.95     1700.34     65.27 o
   2   1  16      257.30      115.42     87.15 o
   3   1  16      114.21      139.00     27.47 o
   4   1  16      864.47      956.29     42.32 o
   5   1  16      421.58      416.38     33.00 o
   6   1  16      194.45      208.93     45.81 o
   7   1  16      559.29      557.55     88.48 o
   8   1  16      172.13      172.02     44.57 o
   9   1  16      207.32      187.01     52.93 o
  10   1  16        6.26       13.80     15.97 o
  11   1  16      175.18      189.58     80.15 o
  12   1  16      277.79      297.42    113.32 o
 -12   2  16       82.45      118.68     66.51 o
 -11   2  16      478.20      570.61    144.18 o
 -10   2  16      105.32      183.36     72.51 o
  -9   2  16      168.59      185.35     87.05 o
  -8   2  16       51.86       55.34     26.20 o
  -7   2  16      769.31      764.67     83.70 o
  -6   2  16      501.17      470.76     37.27 o
  -5   2  16        2.29       14.15      9.13 o
  -4   2  16      165.66       87.13     38.33 o
  -3   2  16      279.90      303.61     44.27 o
  -2   2  16       49.21       47.25     11.85 o
  -1   2  16       73.41      102.50     21.78 o
   0   2  16      725.10      696.73     35.92 o
   1   2  16       74.82       79.16     26.14 o
   2   2  16       42.80       50.11     14.92 o
   3   2  16      277.59      338.75     59.71 o
   4   2  16      156.18      163.30     36.66 o
   5   2  16        4.07       16.87     11.49 o
   6   2  16      500.21      459.46     78.81 o
   7   2  16      765.94      854.50     54.06 o
   8   2  16       53.76       42.37     19.75 o
   9   2  16      168.08      191.35     52.82 o
  10   2  16      106.23      132.88     52.23 o
  11   2  16      481.91      506.74    142.48 o
  12   2  16       79.32      106.98     64.99 o
 -12   3  16       62.58       94.99     43.99 o
 -11   3  16      351.85      437.56    118.45 o
 -10   3  16       38.10       56.42     42.21 o
  -9   3  16      160.58      216.62     78.79 o
  -8   3  16       60.02       49.43     25.15 o
  -7   3  16      118.52      119.56     45.67 o
  -6   3  16       23.37       17.76     11.34 o
  -5   3  16     1562.71     1559.55     74.91 o
  -4   3  16      312.76      343.32     26.65 o
  -3   3  16      200.34      216.25     37.41 o
  -2   3  16      820.30      678.97     97.22 o
  -1   3  16       75.00       57.58     15.65 o
   0   3  16      467.62      194.91    149.52 o
   1   3  16       81.92       80.17     24.32 o
   2   3  16      811.75      821.81     47.17 o
   3   3  16      195.36      136.75     32.49 o
   4   3  16      320.37       67.44     88.84 o
   5   3  16     1581.49     1543.22     80.87 o
   6   3  16       20.87       35.79     16.03 o
   7   3  16      120.31      130.64     34.21 o
   8   3  16       60.83       73.20     25.36 o
   9   3  16      167.62      137.61     43.64 o
  10   3  16       37.78       39.85     20.71 o
  11   3  16      343.16      407.94    100.99 o
  12   3  16       58.50       68.91     40.04 o
 -12   4  16      130.91      115.24     39.38 o
 -11   4  16      908.71     1040.83    110.67 o
 -10   4  16      446.16      461.27    165.14 o
  -9   4  16       32.71       22.83     22.53 o
  -8   4  16       63.05       71.67     32.04 o
  -7   4  16      115.83      109.74     34.72 o
  -6   4  16      140.81      112.18     32.27 o
  -5   4  16       10.02       12.34     11.98 o
  -4   4  16     1033.79     1143.53     34.37 o
  -3   4  16     1200.17     1286.49     51.92 o
  -2   4  16      404.36      437.21     30.87 o
  -1   4  16      119.91      169.63     35.75 o
   0   4  16      178.70      152.50     32.40 o
   1   4  16      119.41      115.03     39.87 o
   2   4  16      394.94      186.68    122.99 o
   3   4  16     1205.14     1261.33     59.08 o
   4   4  16     1037.09     1106.34     56.43 o
   5   4  16        8.11       21.37     13.41 o
   6   4  16      135.40      128.13     38.14 o
   7   4  16      114.29       78.11     27.86 o
   8   4  16       61.80       45.41     22.48 o
   9   4  16       30.29       46.47     21.00 o
  10   4  16      450.02      555.75     65.54 o
  11   4  16      909.49      968.01     67.33 o
  12   4  16      131.18       91.45     38.37 o
 -11   5  16      341.70      406.24    134.51 o
 -10   5  16      438.26      419.09    142.49 o
  -9   5  16      157.31      199.91     63.67 o
  -8   5  16      465.21      513.83    112.36 o
  -7   5  16       95.21      146.85     47.91 o
  -6   5  16      454.74      293.68    132.93 o
  -5   5  16      545.17      596.67     32.33 o
  -4   5  16      159.85       83.61     42.76 o
  -3   5  16      320.55      159.03     83.37 o
  -2   5  16       61.01       40.57     17.53 o
  -1   5  16      130.09      141.90     29.91 o
   0   5  16     1049.49     1205.18     42.40 o
   1   5  16      131.38      139.09     31.34 o
   2   5  16       63.64       85.83     23.10 o
   3   5  16      333.54      391.59     64.82 o
   4   5  16      150.40      162.51     38.18 o
   5   5  16      562.68      651.90     55.38 o
   6   5  16      456.03      453.54     91.84 o
   7   5  16       92.78       83.07     19.14 o
   8   5  16      458.22      476.02    103.53 o
   9   5  16      163.19      182.08     61.22 o
  10   5  16      447.06      364.34     92.12 o
  11   5  16      336.04      367.29    105.21 o
 -11   6  16      294.28      310.62    139.29 o
 -10   6  16      101.26      108.94     43.40 o
  -9   6  16      216.29      259.19     75.61 o
[truncated: 54,786 more chars]
